# Supplementary material for: Behavioral science of voting in hypothetical utopia and dystopia scenarios: a predictive modeling approach
Source: Front Psychol. 2026 Jan 12;16:1713314. doi: 10.3389/fpsyg.2025.1713314 (PMC12833430; doi:10.3389/fpsyg.2025.1713314)
Supplement: Supplementary file 2 [file Data_Sheet_2.csv]

	Estimate	Est.Error	Q2.5	Q97.5
SUITABILITY_Intercept[1]	-2.89864703017777	0.726901833252113	-4.34679355068529	-1.44896276883692
SUITABILITY_Intercept[2]	-0.276972550822725	0.726773286403952	-1.72254167218743	1.16866793526703
SUITABILITY_Intercept[3]	1.57449278276388	0.726894195337272	0.12796518647188	3.01838166096298
SUITABILITY_Intercept[4]	3.63805927554128	0.727619981498364	2.19622324006122	5.08925876189767
SUITABILITY_Intercept[5]	6.41820934313613	0.729378749007348	4.97029119272126	7.88140067280174
SUITABILITY_Intercept[6]	10.2313418290153	0.734646411326285	8.77950721705371	11.7029509632917
TRUSTWORTHINESS_Intercept[1]	-6.44098974741351	0.436133793406595	-7.30391402516129	-5.54623194121454
TRUSTWORTHINESS_Intercept[2]	-3.90389644775963	0.432292380302511	-4.75753983104544	-3.01539318174475
TRUSTWORTHINESS_Intercept[3]	-1.76863590473999	0.431189330774116	-2.62067428237025	-0.880281010597353
TRUSTWORTHINESS_Intercept[4]	1.11810076384817	0.43101064637536	0.265395063776868	2.01291073680361
TRUSTWORTHINESS_Intercept[5]	4.27840863679847	0.433943258641528	3.42367701833882	5.17461345930709
TRUSTWORTHINESS_Intercept[6]	8.59270256676017	0.443025459081155	7.72366569632786	9.50763686463789
COOPERATIONSKILL_Intercept[1]	-6.6763624295455	0.57960349067884	-7.81532548315693	-5.50594902016049
COOPERATIONSKILL_Intercept[2]	-4.13172139152875	0.575648398267992	-5.26478986463253	-2.97006130619909
COOPERATIONSKILL_Intercept[3]	-2.01129498181944	0.574259900038114	-3.14654115060687	-0.848406072321807
COOPERATIONSKILL_Intercept[4]	0.525888322668436	0.574095928106524	-0.603511489435211	1.68967689875538
COOPERATIONSKILL_Intercept[5]	3.6495737128168	0.575230500652296	2.52527059825348	4.82340899133563
COOPERATIONSKILL_Intercept[6]	7.48757539401886	0.580521490980982	6.36462661575663	8.67873584259442
RIGHTEOUSNESS_Intercept[1]	-6.54608577917923	0.476711001843972	-7.49956975072793	-5.59252598980568
RIGHTEOUSNESS_Intercept[2]	-4.05799338023993	0.474000693931975	-4.99725849093739	-3.11229110005247
RIGHTEOUSNESS_Intercept[3]	-2.00019052340093	0.473214025118931	-2.94485838955564	-1.04922935197671
RIGHTEOUSNESS_Intercept[4]	1.07539876371625	0.472990974514928	0.13073604487208	2.02492514579479
RIGHTEOUSNESS_Intercept[5]	4.04667707046782	0.474495971606669	3.10430909648604	4.99764990669039
RIGHTEOUSNESS_Intercept[6]	7.84191774565805	0.479511631514484	6.88349131872464	8.80669525614289
PATRIOTISM_Intercept[1]	-5.04941766805526	0.386255473368854	-5.80408802338653	-4.26884451410631
PATRIOTISM_Intercept[2]	-2.63259622025248	0.382559655615461	-3.38096181259356	-1.86130875172726
PATRIOTISM_Intercept[3]	-0.683671921460532	0.381619202188871	-1.42889990572951	0.0880372309649881
PATRIOTISM_Intercept[4]	2.012391168349	0.381287127291645	1.27099199427034	2.77832151813002
PATRIOTISM_Intercept[5]	4.83640952804886	0.383618770468752	4.09486801211376	5.61524554502814
PATRIOTISM_Intercept[6]	8.56954869948733	0.390707735377886	7.81442534049341	9.35687234909986
DECIOSIONMAKING_Intercept[1]	-6.0014715772196	0.408068969480804	-6.82653748500461	-5.179239430581
DECIOSIONMAKING_Intercept[2]	-4.02104181469321	0.404196951118074	-4.82793127929826	-3.21056352447365
DECIOSIONMAKING_Intercept[3]	-2.28125623105925	0.402346165348755	-3.08799035915247	-1.46852176719886
DECIOSIONMAKING_Intercept[4]	0.836903128407192	0.401721158212783	0.0342146386209739	1.6456853241177
DECIOSIONMAKING_Intercept[5]	3.61257635490736	0.402620304973956	2.8039134782915	4.42214553216989
DECIOSIONMAKING_Intercept[6]	6.94869484919172	0.406854289367554	6.13483689336204	7.76817838722957
SUITABILITY_scenarioDYSTOPIA	-0.355682590198644	0.0834211496220486	-0.519149475307058	-0.19335819952169
SUITABILITY_scenarioUTOPIA	0.306622661073	0.0822951025125676	0.146821265351398	0.467198329820808
SUITABILITY_scenarioBASELINE:age_bin_center	-0.0995788141551379	0.0564661885631992	-0.209435643948245	0.00960761247372354
SUITABILITY_scenarioDYSTOPIA:age_bin_center	-0.0896569637677231	0.0635233344650251	-0.213564750204	0.0345994770328273
SUITABILITY_scenarioUTOPIA:age_bin_center	-0.0699380391603199	0.0635217320790888	-0.194673831604565	0.0540512876182596
SUITABILITY_scenarioBASELINE:genderNainen	-1.32248274028354	1.17289049353681	-3.58889204076117	1.12188401420587
SUITABILITY_scenarioDYSTOPIA:genderNainen	-0.906538685808158	1.17696752820741	-3.1831301041124	1.53447761858215
SUITABILITY_scenarioUTOPIA:genderNainen	-1.74141809804186	1.17523169555344	-4.01126538309949	0.676778091117131
SUITABILITY_scenarioBASELINE:match_gender1	0.188729184080127	1.17273832136435	-2.0736133276218	2.6236879137327
SUITABILITY_scenarioDYSTOPIA:match_gender1	0.765002797261403	1.17663950223982	-1.50860662688202	3.20862992572083
SUITABILITY_scenarioUTOPIA:match_gender1	-0.137554226160652	1.17738016045318	-2.41457503191497	2.31237062141404
SUITABILITY_scenarioBASELINE:candidate_familiarity_num	-0.104605071555695	0.0850621761344524	-0.270675376814215	0.0643150685480796
SUITABILITY_scenarioDYSTOPIA:candidate_familiarity_num	-0.155236295791693	0.0976422472794995	-0.347556104342837	0.0355717551186247
SUITABILITY_scenarioUTOPIA:candidate_familiarity_num	-0.135361867782704	0.0954741382828772	-0.319866259685071	0.0541464402238984
SUITABILITY_scenarioBASELINE:match_partyLAST	3.50518142417035	0.431099488888838	2.65689379251855	4.34474927457769
SUITABILITY_scenarioDYSTOPIA:match_partyLAST	4.3592068909884	0.498281241323774	3.37312060293121	5.33854021517334
SUITABILITY_scenarioUTOPIA:match_partyLAST	4.18106750892342	0.499493031487455	3.19457467518947	5.16029461983949
SUITABILITY_scenarioBASELINE:match_partyNEXT	6.64343189837693	0.483690698460792	5.71011024564986	7.60753442773751
SUITABILITY_scenarioDYSTOPIA:match_partyNEXT	7.00519579453127	0.554714190015147	5.91735983696988	8.12555132186794
SUITABILITY_scenarioUTOPIA:match_partyNEXT	7.45277521339746	0.573327817157809	6.33867669210146	8.58166301955068
SUITABILITY_scenarioBASELINE:match_partyBOTH	6.9838100924742	0.397604205476482	6.20256639919444	7.77498661512751
SUITABILITY_scenarioDYSTOPIA:match_partyBOTH	7.38647904920078	0.482118886488848	6.43946054234352	8.34158310116579
SUITABILITY_scenarioUTOPIA:match_partyBOTH	7.37581119072365	0.439023044241879	6.5245094578804	8.24811042083355
SUITABILITY_scenarioBASELINE:person_liberality_num	0.435378243265582	0.0920740962496614	0.254377539445458	0.617614813375532
SUITABILITY_scenarioDYSTOPIA:person_liberality_num	0.364265603351382	0.102480807223005	0.164000463929953	0.570195200442336
SUITABILITY_scenarioUTOPIA:person_liberality_num	0.384927531556501	0.104376817274027	0.179971392788595	0.58898025239646
SUITABILITY_scenarioBASELINE:person_dicipline_num	-0.132073039063607	0.091591859295416	-0.312122759087165	0.0472183267625974
SUITABILITY_scenarioDYSTOPIA:person_dicipline_num	-0.09637178285363	0.103301750021476	-0.300933569472754	0.107019431481507
SUITABILITY_scenarioUTOPIA:person_dicipline_num	-0.0845325280013253	0.102048269902148	-0.28436155238607	0.113863699038337
SUITABILITY_scenarioBASELINE:person_openness_num	-0.081612726619595	0.0911211857694678	-0.265294533438045	0.092105052244659
SUITABILITY_scenarioDYSTOPIA:person_openness_num	-0.000628669506051312	0.104518381903673	-0.207724512326773	0.203183906079765
SUITABILITY_scenarioUTOPIA:person_openness_num	-0.0072251051066426	0.100244733544871	-0.20746726494584	0.186823947925952
SUITABILITY_scenarioBASELINE:person_outspoken_num	0.105137818149494	0.0941778332887746	-0.0787595326182977	0.290097871077829
SUITABILITY_scenarioDYSTOPIA:person_outspoken_num	0.11606751193666	0.107087623456461	-0.093786930047814	0.329437666341828
SUITABILITY_scenarioUTOPIA:person_outspoken_num	0.126469570351361	0.104055862986456	-0.0784785719164582	0.328260860117245
SUITABILITY_scenarioBASELINE:person_investor_num	0.077077878503879	0.0772161949589126	-0.0755816849882716	0.228444430515131
SUITABILITY_scenarioDYSTOPIA:person_investor_num	0.086434778938336	0.0877613615257863	-0.0874865728326941	0.258362669767262
SUITABILITY_scenarioUTOPIA:person_investor_num	0.073104760188529	0.0856041318866831	-0.0940063060782243	0.240427162872435
SUITABILITY_scenarioBASELINE:genderNainen:match_partyLAST	-0.194639342042414	0.539911297686333	-1.2502026147263	0.864294907239877
SUITABILITY_scenarioDYSTOPIA:genderNainen:match_partyLAST	-0.811452483923551	0.635669556756317	-2.06548469823495	0.430746975737188
SUITABILITY_scenarioUTOPIA:genderNainen:match_partyLAST	-0.585145475889482	0.611628085122028	-1.78116201262951	0.616345844110518
SUITABILITY_scenarioBASELINE:genderNainen:match_partyNEXT	-1.42314844178214	0.580483050093845	-2.57742169820838	-0.293704121485531
SUITABILITY_scenarioDYSTOPIA:genderNainen:match_partyNEXT	-2.19290712027945	0.69143541719372	-3.55803117903435	-0.840341680512639
SUITABILITY_scenarioUTOPIA:genderNainen:match_partyNEXT	-1.372203175768	0.678698096356991	-2.69524305512188	-0.0345655846981303
SUITABILITY_scenarioBASELINE:genderNainen:match_partyBOTH	-1.3801912975911	0.472709500306854	-2.31509965055358	-0.452244565800514
SUITABILITY_scenarioDYSTOPIA:genderNainen:match_partyBOTH	-0.911155674962996	0.576643186737882	-2.04154183567285	0.211416780669223
SUITABILITY_scenarioUTOPIA:genderNainen:match_partyBOTH	-0.93876591805424	0.526818361626996	-1.96634370927136	0.0862893642880061
SUITABILITY_scenarioBASELINE:genderNainen:match_gender1	3.23801596664725	2.33777081609398	-1.61576822229132	7.74742472895155
SUITABILITY_scenarioDYSTOPIA:genderNainen:match_gender1	2.47599807173886	2.34127099083076	-2.40072211451388	6.99162149710628
SUITABILITY_scenarioUTOPIA:genderNainen:match_gender1	3.84944043686825	2.34247323948731	-1.0057385945617	8.36884741426328
SUITABILITY_scenarioBASELINE:match_partyLAST:person_liberality_num	-0.0909760668758706	0.423207338505924	-0.918532911107606	0.738326795246973
SUITABILITY_scenarioDYSTOPIA:match_partyLAST:person_liberality_num	0.159757561800106	0.4647958306105	-0.755649033088784	1.0613222564057
SUITABILITY_scenarioUTOPIA:match_partyLAST:person_liberality_num	-0.335663044676097	0.552112044763979	-1.42224789347364	0.743451827495804
SUITABILITY_scenarioBASELINE:match_partyNEXT:person_liberality_num	0.266306168533354	0.428083255888761	-0.581164724086582	1.09826358042842
SUITABILITY_scenarioDYSTOPIA:match_partyNEXT:person_liberality_num	0.880851785865352	0.491577042711986	-0.0713567733708118	1.86041808423282
SUITABILITY_scenarioUTOPIA:match_partyNEXT:person_liberality_num	-0.26728287150204	0.589238647159135	-1.43133133645963	0.881835150717127
SUITABILITY_scenarioBASELINE:match_partyBOTH:person_liberality_num	-1.17277271565182	0.293456787482751	-1.74197292667886	-0.597605528477555
SUITABILITY_scenarioDYSTOPIA:match_partyBOTH:person_liberality_num	-1.49179694804859	0.357582959891375	-2.19646285565161	-0.785331583404572
SUITABILITY_scenarioUTOPIA:match_partyBOTH:person_liberality_num	-0.998563117962258	0.340027780344465	-1.6514465664535	-0.337349056977662
SUITABILITY_scenarioBASELINE:match_partyLAST:person_dicipline_num	-0.270100651293694	0.459229983759264	-1.16081166218202	0.621645388599841
SUITABILITY_scenarioDYSTOPIA:match_partyLAST:person_dicipline_num	-1.35263767188321	0.534588963532206	-2.39715836915539	-0.299576648815018
SUITABILITY_scenarioUTOPIA:match_partyLAST:person_dicipline_num	0.332648967939017	0.527862697397807	-0.704617890441461	1.37270657778626
SUITABILITY_scenarioBASELINE:match_partyNEXT:person_dicipline_num	0.461451639614112	0.45467181721955	-0.42865134960859	1.35909378121162
SUITABILITY_scenarioDYSTOPIA:match_partyNEXT:person_dicipline_num	0.388875938429554	0.584395751194516	-0.747145071171521	1.55418880951483
SUITABILITY_scenarioUTOPIA:match_partyNEXT:person_dicipline_num	1.00888536595758	0.513866446102932	0.00885805618767364	2.04095838353025
SUITABILITY_scenarioBASELINE:match_partyBOTH:person_dicipline_num	0.234274510097042	0.278995630165809	-0.31185767044331	0.780465555995001
SUITABILITY_scenarioDYSTOPIA:match_partyBOTH:person_dicipline_num	0.533335692466607	0.329978981876498	-0.105245771413005	1.17616681990906
SUITABILITY_scenarioUTOPIA:match_partyBOTH:person_dicipline_num	0.165283851002071	0.32989907813284	-0.48116312875462	0.81857691931855
SUITABILITY_scenarioBASELINE:match_partyLAST:person_openness_num	0.244091006463209	0.412883784191526	-0.569840381561193	1.05775918775311
SUITABILITY_scenarioDYSTOPIA:match_partyLAST:person_openness_num	0.00425139757107457	0.483571339674121	-0.962342293794142	0.937194074216513
SUITABILITY_scenarioUTOPIA:match_partyLAST:person_openness_num	-0.138711409604634	0.484077692495208	-1.09265928768696	0.807503998701402
SUITABILITY_scenarioBASELINE:match_partyNEXT:person_openness_num	0.622796440849945	0.412857317383432	-0.175231439739914	1.43791327814908
SUITABILITY_scenarioDYSTOPIA:match_partyNEXT:person_openness_num	0.317746984780434	0.511570160453933	-0.679161133448263	1.32142822890444
SUITABILITY_scenarioUTOPIA:match_partyNEXT:person_openness_num	0.431037290862009	0.477978078833696	-0.515213480852752	1.35959906360123
SUITABILITY_scenarioBASELINE:match_partyBOTH:person_openness_num	0.398935435349467	0.298065698933372	-0.178405677837175	0.992982077853182
SUITABILITY_scenarioDYSTOPIA:match_partyBOTH:person_openness_num	0.857531025643499	0.36652633164366	0.146204074015546	1.58903796897361
SUITABILITY_scenarioUTOPIA:match_partyBOTH:person_openness_num	-0.153292260647929	0.347048083739073	-0.830861969131301	0.53696734979136
SUITABILITY_scenarioBASELINE:match_partyLAST:person_outspoken_num	0.356911595663137	0.452887677952596	-0.541418304760104	1.24607041784037
SUITABILITY_scenarioDYSTOPIA:match_partyLAST:person_outspoken_num	0.6389597040522	0.517912872209763	-0.375718407247399	1.65533319569289
SUITABILITY_scenarioUTOPIA:match_partyLAST:person_outspoken_num	0.457992074791132	0.536582248132869	-0.595208008105973	1.51458956030657
SUITABILITY_scenarioBASELINE:match_partyNEXT:person_outspoken_num	0.322350346362381	0.435357955454288	-0.538646106630644	1.15904839473124
SUITABILITY_scenarioDYSTOPIA:match_partyNEXT:person_outspoken_num	-0.409030526314813	0.501620533368714	-1.40298235668815	0.586433392749518
SUITABILITY_scenarioUTOPIA:match_partyNEXT:person_outspoken_num	0.658370853537332	0.537896946071017	-0.399673790100843	1.70596276445576
SUITABILITY_scenarioBASELINE:match_partyBOTH:person_outspoken_num	-0.0477062202677978	0.305264837878495	-0.649433573742696	0.543156800546782
SUITABILITY_scenarioDYSTOPIA:match_partyBOTH:person_outspoken_num	-0.522483956002397	0.371527300372048	-1.27144363921343	0.192016985285322
SUITABILITY_scenarioUTOPIA:match_partyBOTH:person_outspoken_num	0.434699566629229	0.341963940616954	-0.238970037252788	1.09542861716124
SUITABILITY_scenarioBASELINE:match_partyLAST:person_investor_num	0.443285936464552	0.390122425911292	-0.324574011000939	1.19090988002663
SUITABILITY_scenarioDYSTOPIA:match_partyLAST:person_investor_num	0.79650005808509	0.460668499946406	-0.103683055540944	1.69155491237134
SUITABILITY_scenarioUTOPIA:match_partyLAST:person_investor_num	0.246535821417791	0.455980728615478	-0.664057431755365	1.13148188701213
SUITABILITY_scenarioBASELINE:match_partyNEXT:person_investor_num	-0.585621461886168	0.364006739695482	-1.3009698475063	0.126083195030241
SUITABILITY_scenarioDYSTOPIA:match_partyNEXT:person_investor_num	-0.312641786105931	0.422437999797164	-1.13407510632217	0.50587882738786
SUITABILITY_scenarioUTOPIA:match_partyNEXT:person_investor_num	-0.325167778076114	0.450654301572854	-1.20653776027043	0.56360287097939
SUITABILITY_scenarioBASELINE:match_partyBOTH:person_investor_num	-0.565505322044075	0.244405443538873	-1.03864715368496	-0.0836913047727198
SUITABILITY_scenarioDYSTOPIA:match_partyBOTH:person_investor_num	-0.886102823291166	0.281948360628299	-1.43684962465254	-0.33635350508639
SUITABILITY_scenarioUTOPIA:match_partyBOTH:person_investor_num	-0.634320406249409	0.284811795792338	-1.18031849357133	-0.0673457839834333
SUITABILITY_scenarioBASELINE:candidate_familiarity_num:match_partyLAST	1.20248242420601	0.443267827645947	0.338044334285767	2.07030287911666
SUITABILITY_scenarioDYSTOPIA:candidate_familiarity_num:match_partyLAST	1.72771891036749	0.489837976668905	0.772101394487376	2.69882938239589
SUITABILITY_scenarioUTOPIA:candidate_familiarity_num:match_partyLAST	1.18086703847113	0.546567031255357	0.123306345471605	2.26197524273901
SUITABILITY_scenarioBASELINE:candidate_familiarity_num:match_partyNEXT	3.32173649059707	0.473197979969535	2.39793668372223	4.2601585812356
SUITABILITY_scenarioDYSTOPIA:candidate_familiarity_num:match_partyNEXT	3.65539590455098	0.535896924984874	2.60115842638154	4.71807433674974
SUITABILITY_scenarioUTOPIA:candidate_familiarity_num:match_partyNEXT	2.57411584025619	0.596103041080715	1.385130555802	3.74456271911304
SUITABILITY_scenarioBASELINE:candidate_familiarity_num:match_partyBOTH	3.43361740256632	0.399063306571902	2.65017839536329	4.22802511841244
SUITABILITY_scenarioDYSTOPIA:candidate_familiarity_num:match_partyBOTH	3.15709487088417	0.492577473854574	2.18631752242259	4.12190428298063
SUITABILITY_scenarioUTOPIA:candidate_familiarity_num:match_partyBOTH	2.9908401285824	0.45086009027759	2.11226380390967	3.88480590528962
SUITABILITY_scenarioBASELINE:genderNainen:person_liberality_num	-0.185077724810961	0.122734504644757	-0.423426184564979	0.0546608463950056
SUITABILITY_scenarioDYSTOPIA:genderNainen:person_liberality_num	-0.306923142524002	0.137480750225565	-0.576489815334243	-0.0385643003420779
SUITABILITY_scenarioUTOPIA:genderNainen:person_liberality_num	-0.254101324225493	0.139478341252628	-0.528325935871619	0.0204164021844129
SUITABILITY_scenarioBASELINE:genderNainen:person_dicipline_num	0.180180974802157	0.119606844003857	-0.054749224579684	0.412260563057428
SUITABILITY_scenarioDYSTOPIA:genderNainen:person_dicipline_num	0.0997979278325909	0.135956392795847	-0.164561714882176	0.363038503080691
SUITABILITY_scenarioUTOPIA:genderNainen:person_dicipline_num	0.0962162702713654	0.133190793837073	-0.167093165204373	0.354864220081058
SUITABILITY_scenarioBASELINE:genderNainen:person_openness_num	-0.0461824892258847	0.120035922781269	-0.280568917824984	0.190323936715223
SUITABILITY_scenarioDYSTOPIA:genderNainen:person_openness_num	-0.144662648065705	0.139578700652141	-0.418032260251486	0.128601670571082
SUITABILITY_scenarioUTOPIA:genderNainen:person_openness_num	-0.0515956405642429	0.130573575504345	-0.306218802862357	0.205022980876699
SUITABILITY_scenarioBASELINE:genderNainen:person_outspoken_num	-0.139094544234343	0.1188937797232	-0.366654020806818	0.0997094663989892
SUITABILITY_scenarioDYSTOPIA:genderNainen:person_outspoken_num	-0.151844610644235	0.135774813044704	-0.413533981853986	0.117512865512163
SUITABILITY_scenarioUTOPIA:genderNainen:person_outspoken_num	-0.160126346737306	0.130137631942737	-0.408779984438437	0.0978686985165698
SUITABILITY_scenarioBASELINE:genderNainen:person_investor_num	0.0182805907707511	0.124641361506492	-0.224405691265568	0.26458781518493
SUITABILITY_scenarioDYSTOPIA:genderNainen:person_investor_num	0.0862710757073001	0.142965962084237	-0.193277249756737	0.368522617335725
SUITABILITY_scenarioUTOPIA:genderNainen:person_investor_num	-0.0786916827923566	0.136910586369296	-0.345231737322335	0.189069544207162
SUITABILITY_scenarioBASELINE:genderNainen:candidate_familiarity_num	0.545334144085565	0.106595381710746	0.337485052236393	0.752761790592833
SUITABILITY_scenarioDYSTOPIA:genderNainen:candidate_familiarity_num	0.608514757858685	0.12392430439885	0.363776418692639	0.850109315203327
SUITABILITY_scenarioUTOPIA:genderNainen:candidate_familiarity_num	0.57723312849152	0.120412203750952	0.338715419198744	0.811382898996208
SUITABILITY_scenarioBASELINE:genderNainen:match_partyLAST:person_liberality_num	0.824711378486918	0.567801817848907	-0.289158118443455	1.92865223037579
SUITABILITY_scenarioDYSTOPIA:genderNainen:match_partyLAST:person_liberality_num	1.58822356156665	0.645325161834433	0.320578746836434	2.86194646162104
SUITABILITY_scenarioUTOPIA:genderNainen:match_partyLAST:person_liberality_num	1.55783884570356	0.696264032926633	0.172327094988707	2.91736721631443
SUITABILITY_scenarioBASELINE:genderNainen:match_partyNEXT:person_liberality_num	-0.220510564600655	0.573172620329331	-1.35764867524689	0.88638015354252
SUITABILITY_scenarioDYSTOPIA:genderNainen:match_partyNEXT:person_liberality_num	-0.378022028703892	0.666893935238918	-1.708418194432	0.91749718762629
SUITABILITY_scenarioUTOPIA:genderNainen:match_partyNEXT:person_liberality_num	0.90534988509181	0.734573231968857	-0.537215795642986	2.33744762036348
SUITABILITY_scenarioBASELINE:genderNainen:match_partyBOTH:person_liberality_num	0.908303556212402	0.385138065605988	0.146834380914847	1.66578291353747
SUITABILITY_scenarioDYSTOPIA:genderNainen:match_partyBOTH:person_liberality_num	1.24665846776478	0.461027501856807	0.346727709769032	2.1522002288824
SUITABILITY_scenarioUTOPIA:genderNainen:match_partyBOTH:person_liberality_num	0.943473290376689	0.452127794245907	0.0346116759536742	1.82425905812773
SUITABILITY_scenarioBASELINE:genderNainen:match_partyLAST:person_dicipline_num	0.446124605976959	0.562393614574555	-0.654522077856784	1.54378819342405
SUITABILITY_scenarioDYSTOPIA:genderNainen:match_partyLAST:person_dicipline_num	1.49852649399647	0.649485843549873	0.220479609800449	2.75480859996093
SUITABILITY_scenarioUTOPIA:genderNainen:match_partyLAST:person_dicipline_num	-0.495181442879003	0.639553085315164	-1.72963307955001	0.771710239684304
SUITABILITY_scenarioBASELINE:genderNainen:match_partyNEXT:person_dicipline_num	-0.340898467925434	0.555804773166413	-1.44880951672322	0.738797592509936
SUITABILITY_scenarioDYSTOPIA:genderNainen:match_partyNEXT:person_dicipline_num	0.0447101835341561	0.694692625991595	-1.31940195473997	1.38996252674553
SUITABILITY_scenarioUTOPIA:genderNainen:match_partyNEXT:person_dicipline_num	-0.844894617677629	0.62945112365457	-2.0791092530462	0.378399671437185
SUITABILITY_scenarioBASELINE:genderNainen:match_partyBOTH:person_dicipline_num	0.133004736053243	0.378919630050079	-0.601003899245395	0.887124733866288
SUITABILITY_scenarioDYSTOPIA:genderNainen:match_partyBOTH:person_dicipline_num	-0.0726978361406826	0.450844166125505	-0.952361039840275	0.8186555908712
SUITABILITY_scenarioUTOPIA:genderNainen:match_partyBOTH:person_dicipline_num	0.169259050184897	0.444078410063025	-0.689017938057645	1.03589728705273
SUITABILITY_scenarioBASELINE:genderNainen:match_partyLAST:person_openness_num	0.0780345904885917	0.522509653362506	-0.94941380604121	1.11037833418603
SUITABILITY_scenarioDYSTOPIA:genderNainen:match_partyLAST:person_openness_num	0.582123725650002	0.62867652048989	-0.637837189514397	1.83390618805002
SUITABILITY_scenarioUTOPIA:genderNainen:match_partyLAST:person_openness_num	0.325394417071311	0.597574020266598	-0.843706157825289	1.49528840308848
SUITABILITY_scenarioBASELINE:genderNainen:match_partyNEXT:person_openness_num	0.017883794599056	0.517440292828563	-0.994513313051791	1.03164917974311
SUITABILITY_scenarioDYSTOPIA:genderNainen:match_partyNEXT:person_openness_num	0.585264601481459	0.651752908103422	-0.678507052918465	1.8492655872259
SUITABILITY_scenarioUTOPIA:genderNainen:match_partyNEXT:person_openness_num	0.261668064099838	0.589799728660998	-0.881143028587404	1.42652622520835
SUITABILITY_scenarioBASELINE:genderNainen:match_partyBOTH:person_openness_num	-0.196852019018247	0.394781243151716	-0.964130814493502	0.586873327433577
SUITABILITY_scenarioDYSTOPIA:genderNainen:match_partyBOTH:person_openness_num	-0.418132263998065	0.476790304478855	-1.35935623286311	0.523407769702636
SUITABILITY_scenarioUTOPIA:genderNainen:match_partyBOTH:person_openness_num	0.676333315894065	0.460169014701293	-0.233422871156236	1.58101174701855
SUITABILITY_scenarioBASELINE:genderNainen:match_partyLAST:person_outspoken_num	-0.189560786747365	0.546109970668622	-1.24422536077875	0.889230888851471
SUITABILITY_scenarioDYSTOPIA:genderNainen:match_partyLAST:person_outspoken_num	-0.84615457335721	0.644086188193923	-2.08751206988318	0.427139057809729
SUITABILITY_scenarioUTOPIA:genderNainen:match_partyLAST:person_outspoken_num	-0.486899635648245	0.62581005652764	-1.71736710002113	0.759819914774794
SUITABILITY_scenarioBASELINE:genderNainen:match_partyNEXT:person_outspoken_num	-0.247278027971703	0.519521612800788	-1.25580240689506	0.781315488629358
SUITABILITY_scenarioDYSTOPIA:genderNainen:match_partyNEXT:person_outspoken_num	1.02594229773263	0.614542841112982	-0.173798014725242	2.24153150339
SUITABILITY_scenarioUTOPIA:genderNainen:match_partyNEXT:person_outspoken_num	-0.31822620831142	0.623052415406961	-1.5400608474109	0.91161423932277
SUITABILITY_scenarioBASELINE:genderNainen:match_partyBOTH:person_outspoken_num	0.433762993832497	0.383827621887591	-0.326551676707754	1.1814977866521
SUITABILITY_scenarioDYSTOPIA:genderNainen:match_partyBOTH:person_outspoken_num	1.29379050125033	0.458473621778815	0.390806746413567	2.18344601243005
SUITABILITY_scenarioUTOPIA:genderNainen:match_partyBOTH:person_outspoken_num	0.0282829005255733	0.44155343274593	-0.828974362895828	0.898804984645985
SUITABILITY_scenarioBASELINE:genderNainen:match_partyLAST:person_investor_num	0.068072315410516	0.543821047009351	-1.00210770434623	1.13666282983152
SUITABILITY_scenarioDYSTOPIA:genderNainen:match_partyLAST:person_investor_num	-0.986833893765837	0.64780920522259	-2.24638279755189	0.290414380426536
SUITABILITY_scenarioUTOPIA:genderNainen:match_partyLAST:person_investor_num	0.148454610209184	0.611687457767148	-1.05223615586663	1.34890747267784
SUITABILITY_scenarioBASELINE:genderNainen:match_partyNEXT:person_investor_num	0.123078999893926	0.51588183355402	-0.880017603366894	1.13990281179732
SUITABILITY_scenarioDYSTOPIA:genderNainen:match_partyNEXT:person_investor_num	-0.849273457096421	0.625454309374108	-2.07748117297301	0.402232099968121
SUITABILITY_scenarioUTOPIA:genderNainen:match_partyNEXT:person_investor_num	0.016014922059252	0.605852568612291	-1.16803319194055	1.20748051703767
SUITABILITY_scenarioBASELINE:genderNainen:match_partyBOTH:person_investor_num	0.511906733809478	0.407563759007373	-0.286226108527306	1.31359147856378
SUITABILITY_scenarioDYSTOPIA:genderNainen:match_partyBOTH:person_investor_num	0.68385177149198	0.47909318151053	-0.262397532911132	1.61850469880403
SUITABILITY_scenarioUTOPIA:genderNainen:match_partyBOTH:person_investor_num	-0.333158599244081	0.467549279339668	-1.2613216770017	0.567348051668891
SUITABILITY_scenarioBASELINE:genderNainen:candidate_familiarity_num:match_partyLAST	0.286177440657972	0.538762377846769	-0.782493125683544	1.3473151521453
SUITABILITY_scenarioDYSTOPIA:genderNainen:candidate_familiarity_num:match_partyLAST	-1.04462145975223	0.620299632231999	-2.28126324435671	0.159525882357655
SUITABILITY_scenarioUTOPIA:genderNainen:candidate_familiarity_num:match_partyLAST	-0.402781265489967	0.647893572909445	-1.68135881128156	0.852832641270668
SUITABILITY_scenarioBASELINE:genderNainen:candidate_familiarity_num:match_partyNEXT	-1.1471987282824	0.599161173808756	-2.31277343217936	0.0260663335397257
SUITABILITY_scenarioDYSTOPIA:genderNainen:candidate_familiarity_num:match_partyNEXT	-2.03615597660061	0.690392418246392	-3.39537690792462	-0.680334930567959
SUITABILITY_scenarioUTOPIA:genderNainen:candidate_familiarity_num:match_partyNEXT	-1.25949325498313	0.727463079650974	-2.67195868818749	0.179030167403365
SUITABILITY_scenarioBASELINE:genderNainen:candidate_familiarity_num:match_partyBOTH	-0.81637810649007	0.47893901057129	-1.76239838536953	0.114858483030508
SUITABILITY_scenarioDYSTOPIA:genderNainen:candidate_familiarity_num:match_partyBOTH	-1.4197464340512	0.587770763037338	-2.56697212634823	-0.254139030695764
SUITABILITY_scenarioUTOPIA:genderNainen:candidate_familiarity_num:match_partyBOTH	-0.772791364402273	0.542807678794833	-1.85837697016253	0.291296188739689
TRUSTWORTHINESS_scenarioDYSTOPIA	-0.844266870830881	0.0827041087544803	-1.0077678436049	-0.684436469964203
TRUSTWORTHINESS_scenarioUTOPIA	-0.510830713943282	0.0803360831191091	-0.667700525138397	-0.353493440236845
TRUSTWORTHINESS_scenarioBASELINE:age_bin_center	0.064636350051906	0.068775775535369	-0.0713494951801186	0.197053372764978
TRUSTWORTHINESS_scenarioDYSTOPIA:age_bin_center	0.0100849282678059	0.0740063705471464	-0.136187312973585	0.152642337180225
TRUSTWORTHINESS_scenarioUTOPIA:age_bin_center	0.00202858221927312	0.0735592800589014	-0.143032782331126	0.143508916294967
TRUSTWORTHINESS_scenarioBASELINE:genderNainen	-2.67483708945375	0.716871784186027	-4.07335816521226	-1.22471428820218
TRUSTWORTHINESS_scenarioDYSTOPIA:genderNainen	-2.21380768201541	0.721588674228226	-3.6108037212913	-0.751596696108467
TRUSTWORTHINESS_scenarioUTOPIA:genderNainen	-2.5810928597448	0.7200425323082	-3.9909183203876	-1.14000874251887
TRUSTWORTHINESS_scenarioBASELINE:match_gender1	-1.55883939623228	0.712657524850356	-2.95997268106902	-0.119823756432096
TRUSTWORTHINESS_scenarioDYSTOPIA:match_gender1	-1.00554355590181	0.718529248448878	-2.42470878491567	0.441010714330668
TRUSTWORTHINESS_scenarioUTOPIA:match_gender1	-1.26263311743314	0.716078905462306	-2.68151487418974	0.177265282679276
TRUSTWORTHINESS_scenarioBASELINE:candidate_familiarity_num	0.153461996190444	0.0870413132672345	-0.0163332421598495	0.326510717475435
TRUSTWORTHINESS_scenarioDYSTOPIA:candidate_familiarity_num	-0.0310778461867796	0.0977645111709888	-0.219854490440266	0.161554445257225
TRUSTWORTHINESS_scenarioUTOPIA:candidate_familiarity_num	0.0725064979965008	0.095462075466362	-0.114273037710353	0.260621580424761
TRUSTWORTHINESS_scenarioBASELINE:match_partyLAST	3.19514875891183	0.420553123880637	2.36572308834975	4.01851128021152
TRUSTWORTHINESS_scenarioDYSTOPIA:match_partyLAST	3.48742087056815	0.477838437634784	2.53834975739629	4.40792441088315
TRUSTWORTHINESS_scenarioUTOPIA:match_partyLAST	3.28053247670834	0.492378294039035	2.31306268284207	4.24371934928102
TRUSTWORTHINESS_scenarioBASELINE:match_partyNEXT	5.82057306810756	0.470571514643331	4.90486293000836	6.74884730804144
TRUSTWORTHINESS_scenarioDYSTOPIA:match_partyNEXT	5.21922362957785	0.53240890362128	4.1695454432388	6.25067577140576
TRUSTWORTHINESS_scenarioUTOPIA:match_partyNEXT	6.49236525389556	0.557788777499411	5.40944936600085	7.593156064844
TRUSTWORTHINESS_scenarioBASELINE:match_partyBOTH	5.43183150937926	0.384740880680883	4.68064671106513	6.18008692224736
TRUSTWORTHINESS_scenarioDYSTOPIA:match_partyBOTH	6.40577039669092	0.479578052683818	5.46884232998094	7.3499459376902
TRUSTWORTHINESS_scenarioUTOPIA:match_partyBOTH	6.38647206890676	0.42540003128716	5.56548881814007	7.22544704818225
TRUSTWORTHINESS_scenarioBASELINE:person_liberality_num	0.339493116573936	0.109968791507842	0.125881120764331	0.559438585057347
TRUSTWORTHINESS_scenarioDYSTOPIA:person_liberality_num	0.413269361303885	0.11745733172509	0.186698075248964	0.647112012674479
TRUSTWORTHINESS_scenarioUTOPIA:person_liberality_num	0.324737166681274	0.118358067563764	0.0964243285462118	0.563014975257293
TRUSTWORTHINESS_scenarioBASELINE:person_dicipline_num	0.0277536873878845	0.10945852417423	-0.185790803475286	0.239992005721666
TRUSTWORTHINESS_scenarioDYSTOPIA:person_dicipline_num	-0.0866190494842682	0.119174747580419	-0.320099988335473	0.149129308899568
TRUSTWORTHINESS_scenarioUTOPIA:person_dicipline_num	0.0862697798915706	0.117316924867102	-0.143257747237269	0.315207654100556
TRUSTWORTHINESS_scenarioBASELINE:person_openness_num	-0.00999216609880133	0.108181150540702	-0.22370033643962	0.200548945217913
TRUSTWORTHINESS_scenarioDYSTOPIA:person_openness_num	0.0137156035392647	0.118414034917426	-0.220990923241438	0.244058464371509
TRUSTWORTHINESS_scenarioUTOPIA:person_openness_num	0.0042805730317097	0.114564277706153	-0.220406759042997	0.228686878877753
TRUSTWORTHINESS_scenarioBASELINE:person_outspoken_num	0.283989625747248	0.111439567596433	0.0640489563357129	0.498091869377592
TRUSTWORTHINESS_scenarioDYSTOPIA:person_outspoken_num	0.276457065222044	0.121648792403073	0.0367054940877637	0.512411835631114
TRUSTWORTHINESS_scenarioUTOPIA:person_outspoken_num	0.239864561326206	0.11919423132909	0.00602327479455566	0.469897486401167
TRUSTWORTHINESS_scenarioBASELINE:person_investor_num	0.00112875709900188	0.0925257780300275	-0.181407026563935	0.179838309693958
TRUSTWORTHINESS_scenarioDYSTOPIA:person_investor_num	0.00491308457972327	0.100140288124897	-0.192224476620874	0.202331702154184
TRUSTWORTHINESS_scenarioUTOPIA:person_investor_num	0.00558668035493834	0.0981579689547696	-0.186358644270734	0.197530426668662
TRUSTWORTHINESS_scenarioBASELINE:genderNainen:match_partyLAST	-0.364107721197676	0.52830826001308	-1.40002469472643	0.680821831568068
TRUSTWORTHINESS_scenarioDYSTOPIA:genderNainen:match_partyLAST	-0.0858282272670967	0.613873172033437	-1.27602575141289	1.14320458009669
TRUSTWORTHINESS_scenarioUTOPIA:genderNainen:match_partyLAST	0.0523699256688928	0.603392113085181	-1.13202142295615	1.23673978933356
TRUSTWORTHINESS_scenarioBASELINE:genderNainen:match_partyNEXT	-1.69202699724365	0.571876499420927	-2.82560970596406	-0.582694290489644
TRUSTWORTHINESS_scenarioDYSTOPIA:genderNainen:match_partyNEXT	-1.03859943897812	0.669318310395055	-2.33643113424979	0.262181946122804
TRUSTWORTHINESS_scenarioUTOPIA:genderNainen:match_partyNEXT	-1.6029547906864	0.658360217561482	-2.87927197578178	-0.298906381474558
TRUSTWORTHINESS_scenarioBASELINE:genderNainen:match_partyBOTH	-0.828737493216365	0.46205201279994	-1.73364437495747	0.0715929294098357
TRUSTWORTHINESS_scenarioDYSTOPIA:genderNainen:match_partyBOTH	-0.766872095887562	0.569076078235017	-1.89670627986788	0.348673491393773
TRUSTWORTHINESS_scenarioUTOPIA:genderNainen:match_partyBOTH	-1.02888522360119	0.517078339375408	-2.0557278242785	-0.0220377569491493
TRUSTWORTHINESS_scenarioBASELINE:genderNainen:match_gender1	5.7907761295535	1.40915138419611	2.94941282265101	8.56570615835218
TRUSTWORTHINESS_scenarioDYSTOPIA:genderNainen:match_gender1	5.13158833181102	1.41409297445212	2.29237680240863	7.91122886477962
TRUSTWORTHINESS_scenarioUTOPIA:genderNainen:match_gender1	5.47095511349119	1.41196472265861	2.63505867424679	8.24724855265892
TRUSTWORTHINESS_scenarioBASELINE:match_partyLAST:person_liberality_num	-0.02988714120213	0.410361490316197	-0.83792643677635	0.776393396093168
TRUSTWORTHINESS_scenarioDYSTOPIA:match_partyLAST:person_liberality_num	0.108678759316546	0.446145241471145	-0.756395876750239	0.986387197582089
TRUSTWORTHINESS_scenarioUTOPIA:match_partyLAST:person_liberality_num	0.420033328964589	0.546017235144675	-0.650798079521931	1.48148550350228
TRUSTWORTHINESS_scenarioBASELINE:match_partyNEXT:person_liberality_num	-0.0501772444289649	0.415365996085783	-0.856662479411383	0.76557910828703
TRUSTWORTHINESS_scenarioDYSTOPIA:match_partyNEXT:person_liberality_num	0.599881383037151	0.456877280035708	-0.297529387747143	1.50675272608092
TRUSTWORTHINESS_scenarioUTOPIA:match_partyNEXT:person_liberality_num	0.0307590744824685	0.562872188863566	-1.07977592903923	1.13889197906088
TRUSTWORTHINESS_scenarioBASELINE:match_partyBOTH:person_liberality_num	-1.07907926480124	0.283718037063058	-1.62867323764725	-0.523731067692423
TRUSTWORTHINESS_scenarioDYSTOPIA:match_partyBOTH:person_liberality_num	-1.32974255149719	0.336419224544589	-1.98903950651347	-0.674060848280078
TRUSTWORTHINESS_scenarioUTOPIA:match_partyBOTH:person_liberality_num	-0.719779071588012	0.322286848752599	-1.34160868968094	-0.0901510907685255
TRUSTWORTHINESS_scenarioBASELINE:match_partyLAST:person_dicipline_num	-0.191898458184101	0.446786709456606	-1.04956646084685	0.693947369273883
TRUSTWORTHINESS_scenarioDYSTOPIA:match_partyLAST:person_dicipline_num	-0.555219455788207	0.509521686527275	-1.55270472285228	0.4395839620988
TRUSTWORTHINESS_scenarioUTOPIA:match_partyLAST:person_dicipline_num	-0.0127049184063596	0.510337772481594	-1.00727258980551	0.985727161892913
TRUSTWORTHINESS_scenarioBASELINE:match_partyNEXT:person_dicipline_num	0.539626110601148	0.441088314469112	-0.319178945780473	1.41198423836027
TRUSTWORTHINESS_scenarioDYSTOPIA:match_partyNEXT:person_dicipline_num	-0.0089551205538804	0.553912286788863	-1.0809002738833	1.07699779968936
TRUSTWORTHINESS_scenarioUTOPIA:match_partyNEXT:person_dicipline_num	0.786442400411569	0.49288634749593	-0.172550658649292	1.73849853815459
TRUSTWORTHINESS_scenarioBASELINE:match_partyBOTH:person_dicipline_num	0.209515040594388	0.272166741580337	-0.328536317881452	0.739398697306976
TRUSTWORTHINESS_scenarioDYSTOPIA:match_partyBOTH:person_dicipline_num	0.364002650507677	0.319129964447622	-0.259764393440022	0.981599260817429
TRUSTWORTHINESS_scenarioUTOPIA:match_partyBOTH:person_dicipline_num	0.200220876662811	0.313218475373059	-0.412115045792171	0.816124707133737
TRUSTWORTHINESS_scenarioBASELINE:match_partyLAST:person_openness_num	0.212610424187894	0.406412758330762	-0.578170326544835	1.01444678491337
TRUSTWORTHINESS_scenarioDYSTOPIA:match_partyLAST:person_openness_num	0.225808124175492	0.469222961293256	-0.697939602700398	1.14134637901696
TRUSTWORTHINESS_scenarioUTOPIA:match_partyLAST:person_openness_num	-0.262134738577277	0.468426631231163	-1.17646267770869	0.643951042927309
TRUSTWORTHINESS_scenarioBASELINE:match_partyNEXT:person_openness_num	1.08514950419487	0.402747508578801	0.300892377970794	1.87670278769925
TRUSTWORTHINESS_scenarioDYSTOPIA:match_partyNEXT:person_openness_num	0.120135757499457	0.484072675162194	-0.838023708602221	1.07289186492903
TRUSTWORTHINESS_scenarioUTOPIA:match_partyNEXT:person_openness_num	0.868746222814978	0.46211551255322	-0.0453795875160352	1.77465492123317
TRUSTWORTHINESS_scenarioBASELINE:match_partyBOTH:person_openness_num	-0.0188473968503902	0.290088375029809	-0.58781453928619	0.548078053313321
TRUSTWORTHINESS_scenarioDYSTOPIA:match_partyBOTH:person_openness_num	0.208603595674247	0.346729845556956	-0.467298187318325	0.892108905643223
TRUSTWORTHINESS_scenarioUTOPIA:match_partyBOTH:person_openness_num	-0.137234958642301	0.331991263165347	-0.783305830664129	0.524236668881321
TRUSTWORTHINESS_scenarioBASELINE:match_partyLAST:person_outspoken_num	0.687154906998589	0.441937261480711	-0.196497969336339	1.5573621114933
TRUSTWORTHINESS_scenarioDYSTOPIA:match_partyLAST:person_outspoken_num	0.360528103713954	0.495981137771225	-0.610406708802292	1.33143511611488
TRUSTWORTHINESS_scenarioUTOPIA:match_partyLAST:person_outspoken_num	0.493886457947067	0.529765362036793	-0.549627965722552	1.53194939501485
TRUSTWORTHINESS_scenarioBASELINE:match_partyNEXT:person_outspoken_num	0.503631683693085	0.414665223844276	-0.323905091779228	1.29066921926899
TRUSTWORTHINESS_scenarioDYSTOPIA:match_partyNEXT:person_outspoken_num	0.284417946147462	0.472491828786479	-0.64491430985036	1.19302547655436
TRUSTWORTHINESS_scenarioUTOPIA:match_partyNEXT:person_outspoken_num	0.908049688747833	0.515408529466063	-0.0877591993203221	1.91831967611052
TRUSTWORTHINESS_scenarioBASELINE:match_partyBOTH:person_outspoken_num	0.180164004733789	0.290399944587845	-0.387201528217714	0.749707745889203
TRUSTWORTHINESS_scenarioDYSTOPIA:match_partyBOTH:person_outspoken_num	-0.112400616698989	0.348755492277114	-0.791714270983338	0.571957966789775
TRUSTWORTHINESS_scenarioUTOPIA:match_partyBOTH:person_outspoken_num	-0.221951655546248	0.330194608963095	-0.873279675356648	0.424033277514632
TRUSTWORTHINESS_scenarioBASELINE:match_partyLAST:person_investor_num	0.189030556474175	0.384532988599452	-0.560354670165073	0.945906395929021
TRUSTWORTHINESS_scenarioDYSTOPIA:match_partyLAST:person_investor_num	0.169487368916373	0.435577447367155	-0.687866630512216	1.01952565047382
TRUSTWORTHINESS_scenarioUTOPIA:match_partyLAST:person_investor_num	0.869331152216281	0.457416534458228	-0.0418939113674443	1.75335707947658
TRUSTWORTHINESS_scenarioBASELINE:match_partyNEXT:person_investor_num	-0.59875994608824	0.350654056220019	-1.28732655109367	0.08251572306395
TRUSTWORTHINESS_scenarioDYSTOPIA:match_partyNEXT:person_investor_num	-0.204739532855338	0.401693056791663	-0.994871010340165	0.577039370121568
TRUSTWORTHINESS_scenarioUTOPIA:match_partyNEXT:person_investor_num	-0.674374951585855	0.427857762232135	-1.5192130841191	0.16783322352284
TRUSTWORTHINESS_scenarioBASELINE:match_partyBOTH:person_investor_num	-0.407530533851257	0.23345199821681	-0.868010209083508	0.0501180139030718
TRUSTWORTHINESS_scenarioDYSTOPIA:match_partyBOTH:person_investor_num	-0.603169544954378	0.273171705659553	-1.13410714555141	-0.0596805259030667
TRUSTWORTHINESS_scenarioUTOPIA:match_partyBOTH:person_investor_num	-0.428776115059471	0.266006299046668	-0.950574288743066	0.0853624344266872
TRUSTWORTHINESS_scenarioBASELINE:candidate_familiarity_num:match_partyLAST	1.40094852855927	0.436077310984774	0.550398250107279	2.25591595341537
TRUSTWORTHINESS_scenarioDYSTOPIA:candidate_familiarity_num:match_partyLAST	1.58371533073138	0.474487492410541	0.667753785212316	2.52367046643433
TRUSTWORTHINESS_scenarioUTOPIA:candidate_familiarity_num:match_partyLAST	0.936999302549804	0.526863366278425	-0.110502265494101	1.95755615264121
TRUSTWORTHINESS_scenarioBASELINE:candidate_familiarity_num:match_partyNEXT	2.84743646253634	0.46258002617385	1.93458945016308	3.75724253925786
TRUSTWORTHINESS_scenarioDYSTOPIA:candidate_familiarity_num:match_partyNEXT	3.1054106097081	0.509470700868482	2.10249669187571	4.11014542133532
TRUSTWORTHINESS_scenarioUTOPIA:candidate_familiarity_num:match_partyNEXT	2.8013864941559	0.578498800197698	1.66497736452689	3.92769460392799
TRUSTWORTHINESS_scenarioBASELINE:candidate_familiarity_num:match_partyBOTH	3.76916383987597	0.384704213197888	3.01723360521455	4.52790430908935
TRUSTWORTHINESS_scenarioDYSTOPIA:candidate_familiarity_num:match_partyBOTH	2.91259583119346	0.489120809249049	1.96850208396227	3.87500705755082
TRUSTWORTHINESS_scenarioUTOPIA:candidate_familiarity_num:match_partyBOTH	2.82193662045667	0.425836234686365	1.99133515532298	3.65734652947549
TRUSTWORTHINESS_scenarioBASELINE:genderNainen:person_liberality_num	-0.0789683458907646	0.146445143954075	-0.369496502826785	0.205680271140493
TRUSTWORTHINESS_scenarioDYSTOPIA:genderNainen:person_liberality_num	-0.246893996680042	0.157619505931173	-0.559788661870823	0.0583684239104419
TRUSTWORTHINESS_scenarioUTOPIA:genderNainen:person_liberality_num	-0.115039292007921	0.158720754950819	-0.429175789697669	0.190905351573249
TRUSTWORTHINESS_scenarioBASELINE:genderNainen:person_dicipline_num	0.0757219155739554	0.1437511420462	-0.205162804750884	0.360411485097722
TRUSTWORTHINESS_scenarioDYSTOPIA:genderNainen:person_dicipline_num	0.264486542272541	0.156094364197039	-0.0402358774542617	0.571926660199879
TRUSTWORTHINESS_scenarioUTOPIA:genderNainen:person_dicipline_num	0.0296568299565816	0.154222787586043	-0.270309812448946	0.330894000164248
TRUSTWORTHINESS_scenarioBASELINE:genderNainen:person_openness_num	-0.109977818116065	0.143336433573008	-0.389514160024625	0.170255395866266
TRUSTWORTHINESS_scenarioDYSTOPIA:genderNainen:person_openness_num	-0.0763654685618669	0.157391415553129	-0.386847272661339	0.230739707792834
TRUSTWORTHINESS_scenarioUTOPIA:genderNainen:person_openness_num	-0.00338992410383181	0.152295460524929	-0.304654192194468	0.29250083565714
TRUSTWORTHINESS_scenarioBASELINE:genderNainen:person_outspoken_num	-0.280485975479539	0.141580117723771	-0.556719505988359	-0.00259075911263817
TRUSTWORTHINESS_scenarioDYSTOPIA:genderNainen:person_outspoken_num	-0.257911657074587	0.154619546119286	-0.561673379366864	0.0452814191267908
TRUSTWORTHINESS_scenarioUTOPIA:genderNainen:person_outspoken_num	-0.310745953233491	0.150657169067478	-0.604787524616018	-0.015888738124548
TRUSTWORTHINESS_scenarioBASELINE:genderNainen:person_investor_num	-0.0367261422499049	0.149453402799977	-0.328439130129335	0.255709713505035
TRUSTWORTHINESS_scenarioDYSTOPIA:genderNainen:person_investor_num	0.0931852120663833	0.162797515854511	-0.228061363020776	0.410237742173608
TRUSTWORTHINESS_scenarioUTOPIA:genderNainen:person_investor_num	-0.189045576697421	0.158426078194013	-0.498222143308726	0.120212155270172
TRUSTWORTHINESS_scenarioBASELINE:genderNainen:candidate_familiarity_num	0.51156499427954	0.10800965601964	0.298871078856921	0.721562658796164
TRUSTWORTHINESS_scenarioDYSTOPIA:genderNainen:candidate_familiarity_num	0.632863600569347	0.122403961023912	0.393389408505371	0.870983524913939
TRUSTWORTHINESS_scenarioUTOPIA:genderNainen:candidate_familiarity_num	0.449932432849592	0.119515838098815	0.214473264584492	0.686240021126146
TRUSTWORTHINESS_scenarioBASELINE:genderNainen:match_partyLAST:person_liberality_num	0.357077303249842	0.551444011360679	-0.729619079036919	1.4454813729895
TRUSTWORTHINESS_scenarioDYSTOPIA:genderNainen:match_partyLAST:person_liberality_num	0.943361870813479	0.620842223641931	-0.264649864487892	2.14806208682036
TRUSTWORTHINESS_scenarioUTOPIA:genderNainen:match_partyLAST:person_liberality_num	0.433808002052073	0.691124597026183	-0.924824795939014	1.78696332261121
TRUSTWORTHINESS_scenarioBASELINE:genderNainen:match_partyNEXT:person_liberality_num	-0.0252390531381302	0.556348339631276	-1.13791384824003	1.05856613300908
TRUSTWORTHINESS_scenarioDYSTOPIA:genderNainen:match_partyNEXT:person_liberality_num	2.55512217058378e-05	0.636884888394354	-1.24210966899199	1.25265685429699
TRUSTWORTHINESS_scenarioUTOPIA:genderNainen:match_partyNEXT:person_liberality_num	0.778929016348477	0.707244946208627	-0.620522132371933	2.16400865944839
TRUSTWORTHINESS_scenarioBASELINE:genderNainen:match_partyBOTH:person_liberality_num	0.744041984815608	0.371045051626914	0.020621570139277	1.46980057451472
TRUSTWORTHINESS_scenarioDYSTOPIA:genderNainen:match_partyBOTH:person_liberality_num	1.19808321765754	0.439930342866248	0.337094280933784	2.0572290529968
TRUSTWORTHINESS_scenarioUTOPIA:genderNainen:match_partyBOTH:person_liberality_num	0.428264351380043	0.432658163358999	-0.41902311414232	1.27862456173142
TRUSTWORTHINESS_scenarioBASELINE:genderNainen:match_partyLAST:person_dicipline_num	0.300819612771432	0.551772219558244	-0.789567231753038	1.3698281114833
TRUSTWORTHINESS_scenarioDYSTOPIA:genderNainen:match_partyLAST:person_dicipline_num	0.378064760870652	0.630391709130581	-0.848059819039391	1.60547527789416
TRUSTWORTHINESS_scenarioUTOPIA:genderNainen:match_partyLAST:person_dicipline_num	-0.220443941102667	0.624982067257726	-1.4520676911042	0.989511262103976
TRUSTWORTHINESS_scenarioBASELINE:genderNainen:match_partyNEXT:person_dicipline_num	-0.287734110495827	0.537320645844961	-1.35359917030976	0.758991594042117
TRUSTWORTHINESS_scenarioDYSTOPIA:genderNainen:match_partyNEXT:person_dicipline_num	0.368017643735866	0.65852156597258	-0.94472235049431	1.63728762058267
TRUSTWORTHINESS_scenarioUTOPIA:genderNainen:match_partyNEXT:person_dicipline_num	-0.736574515674064	0.608233206442403	-1.93726029691952	0.455693857617041
TRUSTWORTHINESS_scenarioBASELINE:genderNainen:match_partyBOTH:person_dicipline_num	-0.0445242082040655	0.371399871968556	-0.76158953223009	0.682941582068162
TRUSTWORTHINESS_scenarioDYSTOPIA:genderNainen:match_partyBOTH:person_dicipline_num	-0.224811344321419	0.432316992334002	-1.06119584969807	0.628922553440001
TRUSTWORTHINESS_scenarioUTOPIA:genderNainen:match_partyBOTH:person_dicipline_num	0.317205950561478	0.424193023956759	-0.518756373297562	1.16142084635226
TRUSTWORTHINESS_scenarioBASELINE:genderNainen:match_partyLAST:person_openness_num	-0.193737260657706	0.512948435989444	-1.20071307484058	0.81204262189002
TRUSTWORTHINESS_scenarioDYSTOPIA:genderNainen:match_partyLAST:person_openness_num	-0.32481265862195	0.613524273653236	-1.52460839298888	0.88616672935667
TRUSTWORTHINESS_scenarioUTOPIA:genderNainen:match_partyLAST:person_openness_num	0.291056572319489	0.581722521134153	-0.836192236998719	1.44507915924425
TRUSTWORTHINESS_scenarioBASELINE:genderNainen:match_partyNEXT:person_openness_num	-0.664718087280241	0.505826584143331	-1.64582560860082	0.331824546178543
TRUSTWORTHINESS_scenarioDYSTOPIA:genderNainen:match_partyNEXT:person_openness_num	0.0345579617678042	0.62336171958125	-1.18973693871175	1.25518743878368
TRUSTWORTHINESS_scenarioUTOPIA:genderNainen:match_partyNEXT:person_openness_num	-0.403387859876009	0.571454282888473	-1.53054043338734	0.721493033576394
TRUSTWORTHINESS_scenarioBASELINE:genderNainen:match_partyBOTH:person_openness_num	0.349624013032579	0.383872311202578	-0.39756400255412	1.10845094980829
TRUSTWORTHINESS_scenarioDYSTOPIA:genderNainen:match_partyBOTH:person_openness_num	-0.00836271889787248	0.456220641848581	-0.902246988913135	0.898619959050761
TRUSTWORTHINESS_scenarioUTOPIA:genderNainen:match_partyBOTH:person_openness_num	0.501203228524266	0.43982025084693	-0.359874871690222	1.35723052632714
TRUSTWORTHINESS_scenarioBASELINE:genderNainen:match_partyLAST:person_outspoken_num	-0.469893172437425	0.530545833933995	-1.5016923026825	0.582192834580875
TRUSTWORTHINESS_scenarioDYSTOPIA:genderNainen:match_partyLAST:person_outspoken_num	-0.341644045139378	0.625660951306311	-1.55837676661185	0.879776288245005
TRUSTWORTHINESS_scenarioUTOPIA:genderNainen:match_partyLAST:person_outspoken_num	-0.290242317466392	0.621027729102829	-1.50395048750787	0.91832964526302
TRUSTWORTHINESS_scenarioBASELINE:genderNainen:match_partyNEXT:person_outspoken_num	-0.200561815852078	0.499694280989262	-1.17758739672995	0.77642975788857
TRUSTWORTHINESS_scenarioDYSTOPIA:genderNainen:match_partyNEXT:person_outspoken_num	0.569052251549917	0.590914381266923	-0.597132700635134	1.72686286663973
TRUSTWORTHINESS_scenarioUTOPIA:genderNainen:match_partyNEXT:person_outspoken_num	-0.62192551710752	0.599117360968195	-1.80107314274144	0.547434398121606
TRUSTWORTHINESS_scenarioBASELINE:genderNainen:match_partyBOTH:person_outspoken_num	0.396925983750053	0.368175340303464	-0.33333568777346	1.11668291193148
TRUSTWORTHINESS_scenarioDYSTOPIA:genderNainen:match_partyBOTH:person_outspoken_num	0.863404581056618	0.437189652772732	0.0143757311935722	1.72527933888232
TRUSTWORTHINESS_scenarioUTOPIA:genderNainen:match_partyBOTH:person_outspoken_num	0.91798267427803	0.422183106186745	0.095006825457081	1.74057420980075
TRUSTWORTHINESS_scenarioBASELINE:genderNainen:match_partyLAST:person_investor_num	0.325478845372739	0.527719659677404	-0.722322633656297	1.36105576820413
TRUSTWORTHINESS_scenarioDYSTOPIA:genderNainen:match_partyLAST:person_investor_num	-0.133595001330157	0.633515427887149	-1.36468446044456	1.11093528010449
TRUSTWORTHINESS_scenarioUTOPIA:genderNainen:match_partyLAST:person_investor_num	-0.645940093078862	0.603771753180493	-1.84314166536329	0.545677073676296
TRUSTWORTHINESS_scenarioBASELINE:genderNainen:match_partyNEXT:person_investor_num	0.437534274137033	0.501195451190508	-0.536318917711272	1.42143785936838
TRUSTWORTHINESS_scenarioDYSTOPIA:genderNainen:match_partyNEXT:person_investor_num	-0.796146854021694	0.608466287795861	-1.9679835286184	0.39391832526738
TRUSTWORTHINESS_scenarioUTOPIA:genderNainen:match_partyNEXT:person_investor_num	0.600912522511962	0.579652034280638	-0.537668452332322	1.72933321059315
TRUSTWORTHINESS_scenarioBASELINE:genderNainen:match_partyBOTH:person_investor_num	0.230795902467944	0.392187937131183	-0.548265341331617	1.00273262353574
TRUSTWORTHINESS_scenarioDYSTOPIA:genderNainen:match_partyBOTH:person_investor_num	0.46920619569674	0.46498999683804	-0.443660443234054	1.38290887437912
TRUSTWORTHINESS_scenarioUTOPIA:genderNainen:match_partyBOTH:person_investor_num	-0.112883103019916	0.446538275307774	-0.981070485715517	0.781222685217576
TRUSTWORTHINESS_scenarioBASELINE:genderNainen:candidate_familiarity_num:match_partyLAST	0.24832044635976	0.53183357878778	-0.800796296653937	1.27585930195033
TRUSTWORTHINESS_scenarioDYSTOPIA:genderNainen:candidate_familiarity_num:match_partyLAST	-0.271180979542506	0.602896638895538	-1.45224525648761	0.899499326134701
TRUSTWORTHINESS_scenarioUTOPIA:genderNainen:candidate_familiarity_num:match_partyLAST	0.604757126529017	0.632333910897995	-0.642357473436774	1.84126166547904
TRUSTWORTHINESS_scenarioBASELINE:genderNainen:candidate_familiarity_num:match_partyNEXT	-1.22686450320825	0.58801686694404	-2.39387882003696	-0.070913678712514
TRUSTWORTHINESS_scenarioDYSTOPIA:genderNainen:candidate_familiarity_num:match_partyNEXT	-1.45002649293913	0.660126343505129	-2.74857220017243	-0.154315142282839
TRUSTWORTHINESS_scenarioUTOPIA:genderNainen:candidate_familiarity_num:match_partyNEXT	-1.36296194586737	0.710501007979679	-2.76649665415412	0.0363573545703278
TRUSTWORTHINESS_scenarioBASELINE:genderNainen:candidate_familiarity_num:match_partyBOTH	-1.57982287680344	0.462862902374629	-2.48763349186602	-0.672389338152456
TRUSTWORTHINESS_scenarioDYSTOPIA:genderNainen:candidate_familiarity_num:match_partyBOTH	-1.12450188963292	0.577802960652833	-2.2494769618138	-0.0038715031979079
TRUSTWORTHINESS_scenarioUTOPIA:genderNainen:candidate_familiarity_num:match_partyBOTH	-0.668917343869561	0.516425498294339	-1.68602462344858	0.326363743058652
COOPERATIONSKILL_scenarioDYSTOPIA	-0.775693924533517	0.0799160283841215	-0.931997456893082	-0.619740970266247
COOPERATIONSKILL_scenarioUTOPIA	-0.482127266098748	0.0804000636896969	-0.641668588046457	-0.326534346173848
COOPERATIONSKILL_scenarioBASELINE:age_bin_center	-0.00375641306652116	0.0623748216589029	-0.126821929645767	0.116163136242378
COOPERATIONSKILL_scenarioDYSTOPIA:age_bin_center	-0.0706831045045024	0.0675427382046093	-0.203299196560357	0.0615744103305991
COOPERATIONSKILL_scenarioUTOPIA:age_bin_center	-0.0592648366155587	0.0680291501389409	-0.194799702432369	0.0726465811163355
COOPERATIONSKILL_scenarioBASELINE:genderNainen	-2.49156139447396	0.942187423157637	-4.31639343649198	-0.554744228003341
COOPERATIONSKILL_scenarioDYSTOPIA:genderNainen	-1.89420270092721	0.945328186498607	-3.73436204014473	0.044870884952021
COOPERATIONSKILL_scenarioUTOPIA:genderNainen	-2.20022922716693	0.945215423996552	-4.01570571398618	-0.255667619390178
COOPERATIONSKILL_scenarioBASELINE:match_gender1	-1.10837741486363	0.94166441452006	-2.93640501463205	0.824668780323334
COOPERATIONSKILL_scenarioDYSTOPIA:match_gender1	-0.634495927726784	0.946795178657821	-2.48620653019182	1.30690244673335
COOPERATIONSKILL_scenarioUTOPIA:match_gender1	-1.01972414850542	0.94420507764196	-2.84815743312069	0.925880526115591
COOPERATIONSKILL_scenarioBASELINE:candidate_familiarity_num	0.25584531105081	0.0787257726557282	0.104921937177019	0.411482829924282
COOPERATIONSKILL_scenarioDYSTOPIA:candidate_familiarity_num	0.121324191924356	0.0898099682247289	-0.0524284957740165	0.299874791854134
COOPERATIONSKILL_scenarioUTOPIA:candidate_familiarity_num	0.0954710081119765	0.0895263348005536	-0.0779030635748739	0.271814565346492
COOPERATIONSKILL_scenarioBASELINE:match_partyLAST	2.60808175209045	0.39083475222136	1.83311262818648	3.36314000842468
COOPERATIONSKILL_scenarioDYSTOPIA:match_partyLAST	3.03079725151967	0.457443501365942	2.12806046762291	3.92717413376076
COOPERATIONSKILL_scenarioUTOPIA:match_partyLAST	3.30497097242803	0.465678771124907	2.40304917821013	4.22422086781303
COOPERATIONSKILL_scenarioBASELINE:match_partyNEXT	4.07604425866167	0.429395769225398	3.24934484665304	4.93183518743301
COOPERATIONSKILL_scenarioDYSTOPIA:match_partyNEXT	4.52593707334962	0.4948172031799	3.547568219486	5.50262676081713
COOPERATIONSKILL_scenarioUTOPIA:match_partyNEXT	4.87644412180994	0.522556539578831	3.8644927735649	5.90680104317397
COOPERATIONSKILL_scenarioBASELINE:match_partyBOTH	4.20523760517135	0.351932589700038	3.52053292298864	4.89162966032765
COOPERATIONSKILL_scenarioDYSTOPIA:match_partyBOTH	5.40347424242475	0.458821088423035	4.50244249458615	6.31214949079696
COOPERATIONSKILL_scenarioUTOPIA:match_partyBOTH	5.17437933647918	0.392955372214408	4.39535759512191	5.93880110359599
COOPERATIONSKILL_scenarioBASELINE:person_liberality_num	0.276865290407013	0.0998616457293241	0.0829846121639509	0.477160693340238
COOPERATIONSKILL_scenarioDYSTOPIA:person_liberality_num	0.231048694917413	0.10809931206306	0.0245662605442811	0.446270360311546
COOPERATIONSKILL_scenarioUTOPIA:person_liberality_num	0.330493326637045	0.11011933001545	0.116095206710197	0.55053326343497
COOPERATIONSKILL_scenarioBASELINE:person_dicipline_num	-0.10753525394725	0.0992730410869134	-0.302122075516045	0.0851495173272871
COOPERATIONSKILL_scenarioDYSTOPIA:person_dicipline_num	-0.0899283805598202	0.109952431260524	-0.305776795579327	0.122611664530143
COOPERATIONSKILL_scenarioUTOPIA:person_dicipline_num	-0.0838110036706593	0.108793931750194	-0.300178281855913	0.13022930936688
COOPERATIONSKILL_scenarioBASELINE:person_openness_num	0.064376388687249	0.098178536101081	-0.129019656387397	0.254095031659929
COOPERATIONSKILL_scenarioDYSTOPIA:person_openness_num	0.223713479429197	0.109126125613935	0.012192130336222	0.43587704144025
COOPERATIONSKILL_scenarioUTOPIA:person_openness_num	0.0320757416656664	0.106466302231816	-0.17833844416102	0.236041872909688
COOPERATIONSKILL_scenarioBASELINE:person_outspoken_num	0.195499072586796	0.100793952183963	-0.00281984206101046	0.39117138580712
COOPERATIONSKILL_scenarioDYSTOPIA:person_outspoken_num	0.113863795953723	0.112648203284256	-0.10659357415583	0.331554992935851
COOPERATIONSKILL_scenarioUTOPIA:person_outspoken_num	0.199434830344621	0.110724626067807	-0.0174555541939853	0.414409957200443
COOPERATIONSKILL_scenarioBASELINE:person_investor_num	-0.0297456817199607	0.0841835628257626	-0.194498209717196	0.133126213380592
COOPERATIONSKILL_scenarioDYSTOPIA:person_investor_num	0.0420859632157123	0.092001230827092	-0.13972261685515	0.22184596268442
COOPERATIONSKILL_scenarioUTOPIA:person_investor_num	-0.042843437606344	0.0909903299166015	-0.222018302964181	0.131903446551799
COOPERATIONSKILL_scenarioBASELINE:genderNainen:match_partyLAST	-0.0468186090576309	0.490290865922399	-1.00605479336272	0.911480112147307
COOPERATIONSKILL_scenarioDYSTOPIA:genderNainen:match_partyLAST	0.125267024359462	0.589940436203225	-1.04625460830003	1.276337659945
COOPERATIONSKILL_scenarioUTOPIA:genderNainen:match_partyLAST	-0.411054979335267	0.570370883473513	-1.52560096727075	0.714140726911525
COOPERATIONSKILL_scenarioBASELINE:genderNainen:match_partyNEXT	-0.407235259284098	0.52266947703741	-1.45031983020469	0.615908966571912
COOPERATIONSKILL_scenarioDYSTOPIA:genderNainen:match_partyNEXT	-0.538676468372154	0.631287727548122	-1.77365451751919	0.703390427337729
COOPERATIONSKILL_scenarioUTOPIA:genderNainen:match_partyNEXT	-0.243998847883206	0.623447206512373	-1.4717652189402	0.960249027289982
COOPERATIONSKILL_scenarioBASELINE:genderNainen:match_partyBOTH	-0.263258138300051	0.424298071168357	-1.09527103316811	0.572102720487882
COOPERATIONSKILL_scenarioDYSTOPIA:genderNainen:match_partyBOTH	-0.550151952256198	0.546360202871305	-1.61978902485588	0.535105753902805
COOPERATIONSKILL_scenarioUTOPIA:genderNainen:match_partyBOTH	-0.613060076627684	0.476329247135055	-1.53570682167682	0.334620429023723
COOPERATIONSKILL_scenarioBASELINE:genderNainen:match_gender1	4.79101981592685	1.87202075298659	0.926463753998519	8.41365806332373
COOPERATIONSKILL_scenarioDYSTOPIA:genderNainen:match_gender1	3.98276524215288	1.87552867704899	0.113310827082769	7.61596432810214
COOPERATIONSKILL_scenarioUTOPIA:genderNainen:match_gender1	4.52489273036004	1.87391413893096	0.669554749389526	8.15450859556469
COOPERATIONSKILL_scenarioBASELINE:match_partyLAST:person_liberality_num	0.0575176716406596	0.384728053675786	-0.702736397662155	0.809764137875139
COOPERATIONSKILL_scenarioDYSTOPIA:match_partyLAST:person_liberality_num	0.836144200182755	0.418351128123264	0.0132439529782585	1.66280897681761
COOPERATIONSKILL_scenarioUTOPIA:match_partyLAST:person_liberality_num	0.0620519171781547	0.524102894275219	-0.971193573784525	1.09116636065399
COOPERATIONSKILL_scenarioBASELINE:match_partyNEXT:person_liberality_num	0.202737023730774	0.380654554182384	-0.55133636135779	0.943124116838882
COOPERATIONSKILL_scenarioDYSTOPIA:match_partyNEXT:person_liberality_num	0.586766989333058	0.421062470430733	-0.229536222481454	1.42340115617238
COOPERATIONSKILL_scenarioUTOPIA:match_partyNEXT:person_liberality_num	0.485464384627825	0.531594640932559	-0.556521223621202	1.53627468080281
COOPERATIONSKILL_scenarioBASELINE:match_partyBOTH:person_liberality_num	-0.556890671299816	0.257074035828574	-1.05647761346227	-0.05078821811771
COOPERATIONSKILL_scenarioDYSTOPIA:match_partyBOTH:person_liberality_num	-0.651703275884285	0.306420042949747	-1.24082149897666	-0.0444409121933736
COOPERATIONSKILL_scenarioUTOPIA:match_partyBOTH:person_liberality_num	-0.870277119303447	0.302621885551716	-1.46091517929336	-0.264674496125388
COOPERATIONSKILL_scenarioBASELINE:match_partyLAST:person_dicipline_num	0.039979027304458	0.42108182730287	-0.772354090627181	0.861949768664078
COOPERATIONSKILL_scenarioDYSTOPIA:match_partyLAST:person_dicipline_num	-0.198631741713476	0.494335036135203	-1.17087165164699	0.762885637430012
COOPERATIONSKILL_scenarioUTOPIA:match_partyLAST:person_dicipline_num	0.694494338425709	0.481591809517589	-0.231739877177784	1.64805964928362
COOPERATIONSKILL_scenarioBASELINE:match_partyNEXT:person_dicipline_num	0.850924669553166	0.410971260028099	0.0473278663777309	1.65985580639685
COOPERATIONSKILL_scenarioDYSTOPIA:match_partyNEXT:person_dicipline_num	0.3810632144424	0.506624872052493	-0.603520170649459	1.3776243670613
COOPERATIONSKILL_scenarioUTOPIA:match_partyNEXT:person_dicipline_num	0.573822249515754	0.469226713644319	-0.344989528048866	1.5010410320132
COOPERATIONSKILL_scenarioBASELINE:match_partyBOTH:person_dicipline_num	0.058339492284226	0.246324836743331	-0.423408175612725	0.539515876712146
COOPERATIONSKILL_scenarioDYSTOPIA:match_partyBOTH:person_dicipline_num	0.250252296456015	0.296057588453898	-0.333880085764296	0.830317002023714
COOPERATIONSKILL_scenarioUTOPIA:match_partyBOTH:person_dicipline_num	-0.0640208522389695	0.292890671526409	-0.647785639582554	0.514308550390533
COOPERATIONSKILL_scenarioBASELINE:match_partyLAST:person_openness_num	0.164557518368562	0.380038742873999	-0.582039809526925	0.90023062608345
COOPERATIONSKILL_scenarioDYSTOPIA:match_partyLAST:person_openness_num	-0.942400884509388	0.450578270062797	-1.8268162821815	-0.0632646851123568
COOPERATIONSKILL_scenarioUTOPIA:match_partyLAST:person_openness_num	0.318035610367871	0.44166616396332	-0.541180277616645	1.19937358751803
COOPERATIONSKILL_scenarioBASELINE:match_partyNEXT:person_openness_num	0.485277485698264	0.373977727111037	-0.245785065157505	1.21065275051935
COOPERATIONSKILL_scenarioDYSTOPIA:match_partyNEXT:person_openness_num	0.639723477205605	0.464343290001156	-0.270451166685211	1.55472918502414
COOPERATIONSKILL_scenarioUTOPIA:match_partyNEXT:person_openness_num	-0.00644704303338213	0.438734061239973	-0.87213910795075	0.846354753185968
COOPERATIONSKILL_scenarioBASELINE:match_partyBOTH:person_openness_num	-0.0611625467427472	0.263440824527611	-0.583578934262679	0.460469508553919
COOPERATIONSKILL_scenarioDYSTOPIA:match_partyBOTH:person_openness_num	-0.115836994931536	0.315390854501395	-0.745549033000648	0.501395405727203
COOPERATIONSKILL_scenarioUTOPIA:match_partyBOTH:person_openness_num	0.0217571333331916	0.304968735777865	-0.567215386033467	0.619600284732157
COOPERATIONSKILL_scenarioBASELINE:match_partyLAST:person_outspoken_num	0.44250765181456	0.414266247326524	-0.365602605079857	1.26382897608426
COOPERATIONSKILL_scenarioDYSTOPIA:match_partyLAST:person_outspoken_num	0.512094079789878	0.482755314634733	-0.415954235935928	1.47180603166617
COOPERATIONSKILL_scenarioUTOPIA:match_partyLAST:person_outspoken_num	0.40892956745618	0.494546034546224	-0.560112344048052	1.37042599295924
COOPERATIONSKILL_scenarioBASELINE:match_partyNEXT:person_outspoken_num	0.0820266512890362	0.390179480671942	-0.685634543426466	0.837876674469319
COOPERATIONSKILL_scenarioDYSTOPIA:match_partyNEXT:person_outspoken_num	-0.289478544186554	0.451395610044532	-1.1786265541455	0.599854741912192
COOPERATIONSKILL_scenarioUTOPIA:match_partyNEXT:person_outspoken_num	0.721962941479211	0.490051536614654	-0.22647955313276	1.68419181460869
COOPERATIONSKILL_scenarioBASELINE:match_partyBOTH:person_outspoken_num	0.0469654598150392	0.26277167670298	-0.470724951263551	0.557185534049823
COOPERATIONSKILL_scenarioDYSTOPIA:match_partyBOTH:person_outspoken_num	0.166584318979249	0.326167786066839	-0.474604537592768	0.807763779486529
COOPERATIONSKILL_scenarioUTOPIA:match_partyBOTH:person_outspoken_num	0.264067410029889	0.306815364352657	-0.337902416039297	0.86949215339704
COOPERATIONSKILL_scenarioBASELINE:match_partyLAST:person_investor_num	-0.11731910483681	0.353561514971358	-0.811449905949321	0.572759021321032
COOPERATIONSKILL_scenarioDYSTOPIA:match_partyLAST:person_investor_num	-0.161410883794414	0.412889973150036	-0.977028980706533	0.63929856757012
COOPERATIONSKILL_scenarioUTOPIA:match_partyLAST:person_investor_num	-0.0267234519250736	0.429495713978145	-0.879021438442746	0.818297882041092
COOPERATIONSKILL_scenarioBASELINE:match_partyNEXT:person_investor_num	-0.18521034593532	0.327691746241056	-0.837811768862599	0.452371923446372
COOPERATIONSKILL_scenarioDYSTOPIA:match_partyNEXT:person_investor_num	-0.668177894892596	0.378331244716751	-1.42625579721978	0.061207632630317
COOPERATIONSKILL_scenarioUTOPIA:match_partyNEXT:person_investor_num	-0.36769798950006	0.40827429429377	-1.17381780485542	0.432098816210115
COOPERATIONSKILL_scenarioBASELINE:match_partyBOTH:person_investor_num	-0.27298463698482	0.211415471955382	-0.682453429293617	0.143571335322009
COOPERATIONSKILL_scenarioDYSTOPIA:match_partyBOTH:person_investor_num	-0.298327457594088	0.253494083704594	-0.797843372052061	0.198919779412792
COOPERATIONSKILL_scenarioUTOPIA:match_partyBOTH:person_investor_num	-0.219276202080056	0.248477965789864	-0.696614919330311	0.270113407441109
COOPERATIONSKILL_scenarioBASELINE:candidate_familiarity_num:match_partyLAST	0.617676024668408	0.395630133786703	-0.165676632310858	1.3882206609087
COOPERATIONSKILL_scenarioDYSTOPIA:candidate_familiarity_num:match_partyLAST	0.829499411516	0.443494334369201	-0.0332947301453144	1.69700203374049
COOPERATIONSKILL_scenarioUTOPIA:candidate_familiarity_num:match_partyLAST	0.782538929336261	0.498521785240852	-0.1950340159473	1.7755949394743
COOPERATIONSKILL_scenarioBASELINE:candidate_familiarity_num:match_partyNEXT	2.26907569136241	0.424387580762761	1.44297968685686	3.1014902418331
COOPERATIONSKILL_scenarioDYSTOPIA:candidate_familiarity_num:match_partyNEXT	2.15497384567654	0.471011646555291	1.23428113355226	3.06819674512989
COOPERATIONSKILL_scenarioUTOPIA:candidate_familiarity_num:match_partyNEXT	2.18552880938411	0.553199350301272	1.08957912941916	3.26436492272637
COOPERATIONSKILL_scenarioBASELINE:candidate_familiarity_num:match_partyBOTH	2.48978456366458	0.352277114536192	1.7926487511416	3.1944496355546
COOPERATIONSKILL_scenarioDYSTOPIA:candidate_familiarity_num:match_partyBOTH	1.66568702498453	0.463374588754062	0.764415709746348	2.5828088113591
COOPERATIONSKILL_scenarioUTOPIA:candidate_familiarity_num:match_partyBOTH	2.2093011442959	0.393568542198978	1.44420528049627	2.98716039671516
COOPERATIONSKILL_scenarioBASELINE:genderNainen:person_liberality_num	-0.1218477472923	0.133723748406331	-0.389705770874702	0.138159129893653
COOPERATIONSKILL_scenarioDYSTOPIA:genderNainen:person_liberality_num	-0.101316828570637	0.145630013579887	-0.391101203541119	0.181330252313526
COOPERATIONSKILL_scenarioUTOPIA:genderNainen:person_liberality_num	-0.261310485766648	0.146439958437851	-0.556217193626207	0.0223284868081839
COOPERATIONSKILL_scenarioBASELINE:genderNainen:person_dicipline_num	0.114540400014778	0.130000688107797	-0.144356040081803	0.373446247345249
COOPERATIONSKILL_scenarioDYSTOPIA:genderNainen:person_dicipline_num	0.120714261430268	0.144177988724904	-0.164887662889756	0.405391399632718
COOPERATIONSKILL_scenarioUTOPIA:genderNainen:person_dicipline_num	0.0952492573094513	0.142047720319112	-0.183003163586666	0.37499461535387
COOPERATIONSKILL_scenarioBASELINE:genderNainen:person_openness_num	-0.117875605841955	0.130136629946071	-0.370032067665994	0.140133028570466
COOPERATIONSKILL_scenarioDYSTOPIA:genderNainen:person_openness_num	-0.304852714627767	0.145625369536631	-0.589802505378852	-0.0170230881487724
COOPERATIONSKILL_scenarioUTOPIA:genderNainen:person_openness_num	-0.0171776350596645	0.140783795908113	-0.298254728478678	0.257145982597276
COOPERATIONSKILL_scenarioBASELINE:genderNainen:person_outspoken_num	-0.196499747777271	0.127732951174372	-0.448178867984573	0.054131905375906
COOPERATIONSKILL_scenarioDYSTOPIA:genderNainen:person_outspoken_num	-0.0885834808654329	0.143181790072173	-0.366644994996316	0.190882992240295
COOPERATIONSKILL_scenarioUTOPIA:genderNainen:person_outspoken_num	-0.273066563496465	0.139025015126378	-0.545292870936429	-0.000323648916548775
COOPERATIONSKILL_scenarioBASELINE:genderNainen:person_investor_num	-0.113497260088733	0.136377514020008	-0.380517379695342	0.152955266066715
COOPERATIONSKILL_scenarioDYSTOPIA:genderNainen:person_investor_num	0.0526507419675077	0.151091951956376	-0.242622199045337	0.350777994713316
COOPERATIONSKILL_scenarioUTOPIA:genderNainen:person_investor_num	-0.154210416676156	0.145695344873836	-0.436003279569285	0.132384750672918
COOPERATIONSKILL_scenarioBASELINE:genderNainen:candidate_familiarity_num	0.4176564970424	0.0980101148011591	0.228455414591675	0.608842655438974
COOPERATIONSKILL_scenarioDYSTOPIA:genderNainen:candidate_familiarity_num	0.415276544625125	0.113706814451741	0.192238394433154	0.637245648535033
COOPERATIONSKILL_scenarioUTOPIA:genderNainen:candidate_familiarity_num	0.490261010763767	0.111789986286668	0.269598020572437	0.709178529512097
COOPERATIONSKILL_scenarioBASELINE:genderNainen:match_partyLAST:person_liberality_num	0.262086518116869	0.515377707136236	-0.754132887587436	1.26548088112273
COOPERATIONSKILL_scenarioDYSTOPIA:genderNainen:match_partyLAST:person_liberality_num	-0.0340017639883071	0.584885505695236	-1.18275636940948	1.09760279330697
COOPERATIONSKILL_scenarioUTOPIA:genderNainen:match_partyLAST:person_liberality_num	1.20618289112606	0.652445837026693	-0.0760288719342642	2.48478022559729
COOPERATIONSKILL_scenarioBASELINE:genderNainen:match_partyNEXT:person_liberality_num	-0.240473812933907	0.51040296515133	-1.24866938946776	0.756852067149423
COOPERATIONSKILL_scenarioDYSTOPIA:genderNainen:match_partyNEXT:person_liberality_num	-0.522978911922964	0.581718661971585	-1.66334476254498	0.592539714300008
COOPERATIONSKILL_scenarioUTOPIA:genderNainen:match_partyNEXT:person_liberality_num	0.195404703925762	0.663163785240225	-1.1337852298923	1.49765200304764
COOPERATIONSKILL_scenarioBASELINE:genderNainen:match_partyBOTH:person_liberality_num	0.0954956925240459	0.337398210976022	-0.560371612690608	0.753022970087067
COOPERATIONSKILL_scenarioDYSTOPIA:genderNainen:match_partyBOTH:person_liberality_num	0.343118250065924	0.407845089137953	-0.449760281419609	1.14768233201009
COOPERATIONSKILL_scenarioUTOPIA:genderNainen:match_partyBOTH:person_liberality_num	0.688729044054352	0.401673492616748	-0.107132961263819	1.47158442457587
COOPERATIONSKILL_scenarioBASELINE:genderNainen:match_partyLAST:person_dicipline_num	-0.229955069180908	0.509945312995048	-1.23184980359806	0.774048980208834
COOPERATIONSKILL_scenarioDYSTOPIA:genderNainen:match_partyLAST:person_dicipline_num	0.0394069803966702	0.605933421474364	-1.13778048364996	1.22952058036813
COOPERATIONSKILL_scenarioUTOPIA:genderNainen:match_partyLAST:person_dicipline_num	-0.962288777021782	0.584481790495398	-2.11422652950755	0.180103006996328
COOPERATIONSKILL_scenarioBASELINE:genderNainen:match_partyNEXT:person_dicipline_num	-0.610129998612095	0.498928013516925	-1.59143929069963	0.368904123856304
COOPERATIONSKILL_scenarioDYSTOPIA:genderNainen:match_partyNEXT:person_dicipline_num	-0.29561157500125	0.608177878920562	-1.50063720098722	0.891771780535563
COOPERATIONSKILL_scenarioUTOPIA:genderNainen:match_partyNEXT:person_dicipline_num	-0.801018396297896	0.575811202632794	-1.94001282542388	0.325175859291149
COOPERATIONSKILL_scenarioBASELINE:genderNainen:match_partyBOTH:person_dicipline_num	0.449932121681351	0.338773636116708	-0.216325104066585	1.11036849804899
COOPERATIONSKILL_scenarioDYSTOPIA:genderNainen:match_partyBOTH:person_dicipline_num	0.484794941128638	0.404123513410238	-0.310499351760162	1.27526323462762
COOPERATIONSKILL_scenarioUTOPIA:genderNainen:match_partyBOTH:person_dicipline_num	0.506713042413221	0.399294576440807	-0.283513969236206	1.28923149376483
COOPERATIONSKILL_scenarioBASELINE:genderNainen:match_partyLAST:person_openness_num	-0.0955574928461281	0.478936044088565	-1.02577207562923	0.851122311115324
COOPERATIONSKILL_scenarioDYSTOPIA:genderNainen:match_partyLAST:person_openness_num	0.918065012504329	0.582368824555558	-0.215022376372901	2.06837039712614
COOPERATIONSKILL_scenarioUTOPIA:genderNainen:match_partyLAST:person_openness_num	-0.474624375603341	0.549420570974392	-1.54526949084148	0.600161453102318
COOPERATIONSKILL_scenarioBASELINE:genderNainen:match_partyNEXT:person_openness_num	-0.0391977916402477	0.470023804786877	-0.96365096295358	0.876164388550601
COOPERATIONSKILL_scenarioDYSTOPIA:genderNainen:match_partyNEXT:person_openness_num	0.330151333874362	0.599764253364681	-0.851688172703678	1.50533718361133
COOPERATIONSKILL_scenarioUTOPIA:genderNainen:match_partyNEXT:person_openness_num	0.60510487737709	0.546849254598258	-0.476333432696206	1.67734577216107
COOPERATIONSKILL_scenarioBASELINE:genderNainen:match_partyBOTH:person_openness_num	0.304435149133431	0.348197811627661	-0.366808013789794	1.00202495327051
COOPERATIONSKILL_scenarioDYSTOPIA:genderNainen:match_partyBOTH:person_openness_num	0.222195507833801	0.420632504924749	-0.598150844642022	1.05205080168313
COOPERATIONSKILL_scenarioUTOPIA:genderNainen:match_partyBOTH:person_openness_num	0.178224801398652	0.408625400756364	-0.627136790787662	0.980807338710647
COOPERATIONSKILL_scenarioBASELINE:genderNainen:match_partyLAST:person_outspoken_num	-0.130591521946997	0.494993481443568	-1.09497727814241	0.8335599614968
COOPERATIONSKILL_scenarioDYSTOPIA:genderNainen:match_partyLAST:person_outspoken_num	-0.698993399153923	0.60252352799642	-1.87160953426272	0.465946990750715
COOPERATIONSKILL_scenarioUTOPIA:genderNainen:match_partyLAST:person_outspoken_num	-0.479129791731385	0.582905417337009	-1.61983769154711	0.649347915973125
COOPERATIONSKILL_scenarioBASELINE:genderNainen:match_partyNEXT:person_outspoken_num	0.455338289727137	0.469117023740398	-0.460857583079078	1.38430035137697
COOPERATIONSKILL_scenarioDYSTOPIA:genderNainen:match_partyNEXT:person_outspoken_num	0.328442736059857	0.567768468223941	-0.791549579916344	1.44369139805878
COOPERATIONSKILL_scenarioUTOPIA:genderNainen:match_partyNEXT:person_outspoken_num	-0.0851409258388125	0.566919387024763	-1.18750105666613	1.02473881340376
COOPERATIONSKILL_scenarioBASELINE:genderNainen:match_partyBOTH:person_outspoken_num	0.560767800273856	0.334742983336124	-0.0981170699453143	1.21742295122368
COOPERATIONSKILL_scenarioDYSTOPIA:genderNainen:match_partyBOTH:person_outspoken_num	0.542027212518191	0.410811810618927	-0.26654537067235	1.34762620932124
COOPERATIONSKILL_scenarioUTOPIA:genderNainen:match_partyBOTH:person_outspoken_num	-0.0138504438466101	0.394552383581786	-0.782177891633234	0.759136424189753
COOPERATIONSKILL_scenarioBASELINE:genderNainen:match_partyLAST:person_investor_num	0.369787312559933	0.492942804409201	-0.59787559833949	1.33282880792629
COOPERATIONSKILL_scenarioDYSTOPIA:genderNainen:match_partyLAST:person_investor_num	0.0864896670485903	0.601804304159137	-1.10113029004155	1.27843338369644
COOPERATIONSKILL_scenarioUTOPIA:genderNainen:match_partyLAST:person_investor_num	0.0823387449025778	0.56630886492438	-1.03567561549939	1.20242441978141
COOPERATIONSKILL_scenarioBASELINE:genderNainen:match_partyNEXT:person_investor_num	0.0302116576777962	0.467322866611134	-0.868992073247436	0.943327749492255
COOPERATIONSKILL_scenarioDYSTOPIA:genderNainen:match_partyNEXT:person_investor_num	0.522093510098338	0.576574990183251	-0.592006906239228	1.66834161558382
COOPERATIONSKILL_scenarioUTOPIA:genderNainen:match_partyNEXT:person_investor_num	0.0820150009310543	0.548792997143643	-1.0059737285277	1.16609327419898
COOPERATIONSKILL_scenarioBASELINE:genderNainen:match_partyBOTH:person_investor_num	0.0972570467077138	0.358941820818692	-0.608843057066833	0.793394014257967
COOPERATIONSKILL_scenarioDYSTOPIA:genderNainen:match_partyBOTH:person_investor_num	-0.0845124469588008	0.429928714682107	-0.922398103317456	0.754687386969546
COOPERATIONSKILL_scenarioUTOPIA:genderNainen:match_partyBOTH:person_investor_num	-0.11281643219835	0.41519774117464	-0.924674283843293	0.70516076353801
COOPERATIONSKILL_scenarioBASELINE:genderNainen:candidate_familiarity_num:match_partyLAST	0.845348523929093	0.483606531979282	-0.110335237753356	1.79548276404578
COOPERATIONSKILL_scenarioDYSTOPIA:genderNainen:candidate_familiarity_num:match_partyLAST	0.14576035771527	0.56931912362555	-0.966367721431422	1.25595544274069
COOPERATIONSKILL_scenarioUTOPIA:genderNainen:candidate_familiarity_num:match_partyLAST	0.731778277154406	0.596120705178174	-0.451003259659006	1.89253557607558
COOPERATIONSKILL_scenarioBASELINE:genderNainen:candidate_familiarity_num:match_partyNEXT	-0.960951938464392	0.536601257025091	-2.01394887944197	0.0856126844581391
COOPERATIONSKILL_scenarioDYSTOPIA:genderNainen:candidate_familiarity_num:match_partyNEXT	-0.928294295540669	0.618188639592832	-2.15678168950593	0.263481023815293
COOPERATIONSKILL_scenarioUTOPIA:genderNainen:candidate_familiarity_num:match_partyNEXT	-1.24618432218046	0.671881559494519	-2.54128717217097	0.0873632644546575
COOPERATIONSKILL_scenarioBASELINE:genderNainen:candidate_familiarity_num:match_partyBOTH	-1.01873492143206	0.424819891200897	-1.85653068645462	-0.180449901883028
COOPERATIONSKILL_scenarioDYSTOPIA:genderNainen:candidate_familiarity_num:match_partyBOTH	-0.229003794235786	0.545804432967682	-1.31694422998575	0.822369535577887
COOPERATIONSKILL_scenarioUTOPIA:genderNainen:candidate_familiarity_num:match_partyBOTH	-0.464126434607374	0.476604464527343	-1.41296908520808	0.468319986185445
RIGHTEOUSNESS_scenarioDYSTOPIA	-0.852400368299373	0.0823288176637617	-1.0143468527825	-0.691071882973223
RIGHTEOUSNESS_scenarioUTOPIA	-0.471290424213011	0.0800888369868281	-0.630313404882668	-0.3122565421031
RIGHTEOUSNESS_scenarioBASELINE:age_bin_center	0.0836254496691954	0.0672574188761163	-0.0474741134608947	0.215823353794732
RIGHTEOUSNESS_scenarioDYSTOPIA:age_bin_center	-0.0155431635405595	0.0722435958639877	-0.157881675788271	0.125275424805732
RIGHTEOUSNESS_scenarioUTOPIA:age_bin_center	-0.00493248126838019	0.0724489238022085	-0.147655099049703	0.13540485090887
RIGHTEOUSNESS_scenarioBASELINE:genderNainen	-2.95893174001915	0.781185138269063	-4.49641300326802	-1.37460727255514
RIGHTEOUSNESS_scenarioDYSTOPIA:genderNainen	-2.55909609018501	0.784523815502246	-4.09771782977155	-0.972449623839504
RIGHTEOUSNESS_scenarioUTOPIA:genderNainen	-2.73581439361478	0.785035590837638	-4.28400184568264	-1.14482575246832
RIGHTEOUSNESS_scenarioBASELINE:match_gender1	-1.29534712494008	0.780482687952074	-2.83367313578733	0.284812657428647
RIGHTEOUSNESS_scenarioDYSTOPIA:match_gender1	-1.04977192480796	0.785038762899084	-2.60381677077774	0.549474312578562
RIGHTEOUSNESS_scenarioUTOPIA:match_gender1	-1.08878102597505	0.785363444162298	-2.64282355590146	0.509711901526699
RIGHTEOUSNESS_scenarioBASELINE:candidate_familiarity_num	0.0988680329996687	0.0873065421362713	-0.0696086365853329	0.272412107654293
RIGHTEOUSNESS_scenarioDYSTOPIA:candidate_familiarity_num	-0.0526436613336523	0.0975435765298234	-0.241287598116266	0.139867402121466
RIGHTEOUSNESS_scenarioUTOPIA:candidate_familiarity_num	0.0251737601982856	0.0964005879850698	-0.160715739932549	0.216818858294371
RIGHTEOUSNESS_scenarioBASELINE:match_partyLAST	3.33284509507596	0.437129044342176	2.47443870205795	4.18979059263572
RIGHTEOUSNESS_scenarioDYSTOPIA:match_partyLAST	4.07018551219051	0.500598558851495	3.08543034938138	5.04530222692214
RIGHTEOUSNESS_scenarioUTOPIA:match_partyLAST	4.26202121793573	0.501145769431517	3.28263988582495	5.23733548193477
RIGHTEOUSNESS_scenarioBASELINE:match_partyNEXT	5.36914959958916	0.482670150992521	4.43941803270561	6.32713043291637
RIGHTEOUSNESS_scenarioDYSTOPIA:match_partyNEXT	6.30371183034839	0.552019177727124	5.23858342277045	7.40003523413804
RIGHTEOUSNESS_scenarioUTOPIA:match_partyNEXT	6.507010235468	0.567966949954296	5.39857655715937	7.63151619511808
RIGHTEOUSNESS_scenarioBASELINE:match_partyBOTH	6.02468128150087	0.398628459842476	5.25128166601149	6.79906138841919
RIGHTEOUSNESS_scenarioDYSTOPIA:match_partyBOTH	7.10425712656213	0.484686288767547	6.1623744898238	8.05162250107811
RIGHTEOUSNESS_scenarioUTOPIA:match_partyBOTH	6.5901874039206	0.436085496255705	5.74610932356029	7.45501740184495
RIGHTEOUSNESS_scenarioBASELINE:person_liberality_num	0.195630863334728	0.1073182057031	-0.0110380870778977	0.406099266378978
RIGHTEOUSNESS_scenarioDYSTOPIA:person_liberality_num	0.21468440642303	0.115751383413489	-0.0124781029104077	0.443463299372422
RIGHTEOUSNESS_scenarioUTOPIA:person_liberality_num	0.180265739148147	0.115829390038644	-0.0463940076174301	0.409699249662532
RIGHTEOUSNESS_scenarioBASELINE:person_dicipline_num	0.0776765337640207	0.106409799195331	-0.129884907902481	0.286307518622887
RIGHTEOUSNESS_scenarioDYSTOPIA:person_dicipline_num	0.0534957374490522	0.115299581862107	-0.173272120537874	0.27961201112277
RIGHTEOUSNESS_scenarioUTOPIA:person_dicipline_num	-0.0237148546728219	0.114725379289559	-0.24748540287126	0.201974863173437
RIGHTEOUSNESS_scenarioBASELINE:person_openness_num	-0.0492425018123319	0.105454026674606	-0.261888063027211	0.154033027328545
RIGHTEOUSNESS_scenarioDYSTOPIA:person_openness_num	0.00800634698879031	0.11510878841477	-0.221606306157639	0.229798266734846
RIGHTEOUSNESS_scenarioUTOPIA:person_openness_num	0.0322462847899883	0.112563899460904	-0.190806397394377	0.248037225649683
RIGHTEOUSNESS_scenarioBASELINE:person_outspoken_num	0.153615973477767	0.107940964553261	-0.059480856590592	0.362268722235074
RIGHTEOUSNESS_scenarioDYSTOPIA:person_outspoken_num	0.112952000124805	0.118048987225763	-0.118507747310535	0.344438688115051
RIGHTEOUSNESS_scenarioUTOPIA:person_outspoken_num	0.0362918757952404	0.116993911183123	-0.192262079683907	0.262904221935047
RIGHTEOUSNESS_scenarioBASELINE:person_investor_num	-0.0430267864756013	0.0896358369123266	-0.221104376864049	0.130648157171361
RIGHTEOUSNESS_scenarioDYSTOPIA:person_investor_num	0.111227017734553	0.0971436837428546	-0.0796345452750295	0.300846710946492
RIGHTEOUSNESS_scenarioUTOPIA:person_investor_num	-0.033527416084087	0.0964375183709564	-0.222562652148541	0.155415030199511
RIGHTEOUSNESS_scenarioBASELINE:genderNainen:match_partyLAST	-0.331544233066277	0.546633731249715	-1.40131856189903	0.731860400893087
RIGHTEOUSNESS_scenarioDYSTOPIA:genderNainen:match_partyLAST	-0.801466848145012	0.639002624848639	-2.06961694341033	0.441036459694276
RIGHTEOUSNESS_scenarioUTOPIA:genderNainen:match_partyLAST	-0.752360782521285	0.62218167716488	-1.96844923734019	0.472791457687757
RIGHTEOUSNESS_scenarioBASELINE:genderNainen:match_partyNEXT	-0.809141079112366	0.583905358102407	-1.9660373270812	0.325831716742372
RIGHTEOUSNESS_scenarioDYSTOPIA:genderNainen:match_partyNEXT	-1.86109097430418	0.692109812341318	-3.21787437938427	-0.506160394254772
RIGHTEOUSNESS_scenarioUTOPIA:genderNainen:match_partyNEXT	-1.6064509309677	0.675897933234895	-2.92786208242066	-0.275758696065169
RIGHTEOUSNESS_scenarioBASELINE:genderNainen:match_partyBOTH	-1.05511813906843	0.476947988786816	-1.99754852199798	-0.118903352258671
RIGHTEOUSNESS_scenarioDYSTOPIA:genderNainen:match_partyBOTH	-1.16154462118874	0.575704859855155	-2.29041896890918	-0.0347697215001223
RIGHTEOUSNESS_scenarioUTOPIA:genderNainen:match_partyBOTH	-0.901464954399438	0.528344928538092	-1.95163354536585	0.139741156395644
RIGHTEOUSNESS_scenarioBASELINE:genderNainen:match_gender1	5.64275242658827	1.54344574555978	2.49796041611778	8.67404414632752
RIGHTEOUSNESS_scenarioDYSTOPIA:genderNainen:match_gender1	5.39031705749211	1.54697367475348	2.23450797989666	8.4471588274654
RIGHTEOUSNESS_scenarioUTOPIA:genderNainen:match_gender1	5.39077941607841	1.54940244143997	2.2322306215965	8.4595939075682
RIGHTEOUSNESS_scenarioBASELINE:match_partyLAST:person_liberality_num	0.69862634674864	0.425499740560438	-0.134510404034058	1.5251356006377
RIGHTEOUSNESS_scenarioDYSTOPIA:match_partyLAST:person_liberality_num	0.673533460578227	0.463073127273156	-0.232569527873921	1.58385063918649
RIGHTEOUSNESS_scenarioUTOPIA:match_partyLAST:person_liberality_num	0.487889730783837	0.566887309147417	-0.624201632957927	1.61145459324136
RIGHTEOUSNESS_scenarioBASELINE:match_partyNEXT:person_liberality_num	-0.15194911024859	0.427725640403803	-0.982020805210389	0.690378716734828
RIGHTEOUSNESS_scenarioDYSTOPIA:match_partyNEXT:person_liberality_num	0.0563824354079029	0.479568592669966	-0.874672282696726	1.00663915402061
RIGHTEOUSNESS_scenarioUTOPIA:match_partyNEXT:person_liberality_num	-0.00198524692595431	0.569874243680586	-1.10697186670983	1.12283262265145
RIGHTEOUSNESS_scenarioBASELINE:match_partyBOTH:person_liberality_num	-0.98196866929893	0.292611773376911	-1.55360219314167	-0.396769780907653
RIGHTEOUSNESS_scenarioDYSTOPIA:match_partyBOTH:person_liberality_num	-0.883425755650999	0.338548861681296	-1.55023052023136	-0.210740498808976
RIGHTEOUSNESS_scenarioUTOPIA:match_partyBOTH:person_liberality_num	-0.897913877605299	0.337255586074517	-1.55309750118678	-0.244017574868416
RIGHTEOUSNESS_scenarioBASELINE:match_partyLAST:person_dicipline_num	-0.049292883062528	0.466688030673815	-0.958877660736202	0.883459332003302
RIGHTEOUSNESS_scenarioDYSTOPIA:match_partyLAST:person_dicipline_num	-0.335669115855746	0.532207266342567	-1.37339143409846	0.71484201853343
RIGHTEOUSNESS_scenarioUTOPIA:match_partyLAST:person_dicipline_num	0.297987731241082	0.523310849447803	-0.720649467664598	1.33433798119228
RIGHTEOUSNESS_scenarioBASELINE:match_partyNEXT:person_dicipline_num	0.132727140818873	0.457205622456836	-0.772019692403926	1.02573414328916
RIGHTEOUSNESS_scenarioDYSTOPIA:match_partyNEXT:person_dicipline_num	-0.478576160083719	0.565622791401712	-1.57163027659059	0.632475831227435
RIGHTEOUSNESS_scenarioUTOPIA:match_partyNEXT:person_dicipline_num	0.721297755576735	0.509112466948601	-0.271982353517972	1.71480010462294
RIGHTEOUSNESS_scenarioBASELINE:match_partyBOTH:person_dicipline_num	0.0316054742354535	0.280429322053583	-0.518093418495166	0.583581462103657
RIGHTEOUSNESS_scenarioDYSTOPIA:match_partyBOTH:person_dicipline_num	0.330166242571977	0.320469822370924	-0.296596670524651	0.951000422541179
RIGHTEOUSNESS_scenarioUTOPIA:match_partyBOTH:person_dicipline_num	-0.00363266981003507	0.322512112044772	-0.639985277154505	0.621572603544495
RIGHTEOUSNESS_scenarioBASELINE:match_partyLAST:person_openness_num	0.0611325158821119	0.419125909312945	-0.752566363615934	0.87980857740152
RIGHTEOUSNESS_scenarioDYSTOPIA:match_partyLAST:person_openness_num	-0.286121787373283	0.489909873237709	-1.25766236842631	0.673971931516763
RIGHTEOUSNESS_scenarioUTOPIA:match_partyLAST:person_openness_num	-0.228842890490889	0.483126160505001	-1.16825349837353	0.72042945608105
RIGHTEOUSNESS_scenarioBASELINE:match_partyNEXT:person_openness_num	1.26754083681975	0.417040108099117	0.456723977616341	2.09215105472769
RIGHTEOUSNESS_scenarioDYSTOPIA:match_partyNEXT:person_openness_num	1.26195587295049	0.506776749593077	0.270071529807501	2.25367044194682
RIGHTEOUSNESS_scenarioUTOPIA:match_partyNEXT:person_openness_num	0.645962691541668	0.469474444718057	-0.260638582824712	1.56932870038073
RIGHTEOUSNESS_scenarioBASELINE:match_partyBOTH:person_openness_num	0.446307461026277	0.299599305788426	-0.145157477804472	1.03704493804254
RIGHTEOUSNESS_scenarioDYSTOPIA:match_partyBOTH:person_openness_num	0.386931466671834	0.347466379371969	-0.300273971655818	1.06649597790182
RIGHTEOUSNESS_scenarioUTOPIA:match_partyBOTH:person_openness_num	0.048596440960079	0.340657376027581	-0.611321423222049	0.717403511303391
RIGHTEOUSNESS_scenarioBASELINE:match_partyLAST:person_outspoken_num	0.795526711482144	0.456643742799834	-0.111918651114993	1.6876565192334
RIGHTEOUSNESS_scenarioDYSTOPIA:match_partyLAST:person_outspoken_num	1.32409826049008	0.515440386066087	0.330323587635367	2.33708890009845
RIGHTEOUSNESS_scenarioUTOPIA:match_partyLAST:person_outspoken_num	1.1513003859508	0.534770692208146	0.0983623867717912	2.1992993403195
RIGHTEOUSNESS_scenarioBASELINE:match_partyNEXT:person_outspoken_num	0.102329167690053	0.427176190703201	-0.739088786429737	0.930123422296049
RIGHTEOUSNESS_scenarioDYSTOPIA:match_partyNEXT:person_outspoken_num	0.327302058622863	0.488162060826158	-0.64387514738026	1.27294016129795
RIGHTEOUSNESS_scenarioUTOPIA:match_partyNEXT:person_outspoken_num	0.471721507346096	0.527499818732414	-0.555384196471774	1.48682879340358
RIGHTEOUSNESS_scenarioBASELINE:match_partyBOTH:person_outspoken_num	0.341437597264024	0.300660327383057	-0.254813565328689	0.927380665693449
RIGHTEOUSNESS_scenarioDYSTOPIA:match_partyBOTH:person_outspoken_num	-0.164508765109207	0.359249776199613	-0.871678460205115	0.537201238932908
RIGHTEOUSNESS_scenarioUTOPIA:match_partyBOTH:person_outspoken_num	0.319392169909174	0.339989258035445	-0.342826444370916	0.986732573983497
RIGHTEOUSNESS_scenarioBASELINE:match_partyLAST:person_investor_num	0.0743942008809272	0.394492506997309	-0.700630069576075	0.840623790209237
RIGHTEOUSNESS_scenarioDYSTOPIA:match_partyLAST:person_investor_num	0.30353659436173	0.457027066493559	-0.58942297792561	1.20439238439574
RIGHTEOUSNESS_scenarioUTOPIA:match_partyLAST:person_investor_num	0.402469921188303	0.474778878051193	-0.536755759014293	1.31191267556555
RIGHTEOUSNESS_scenarioBASELINE:match_partyNEXT:person_investor_num	-0.990480381626021	0.363213113625763	-1.70632896737841	-0.291867683540223
RIGHTEOUSNESS_scenarioDYSTOPIA:match_partyNEXT:person_investor_num	-0.776397446715083	0.423563405533183	-1.59716221298668	0.0381252433231595
RIGHTEOUSNESS_scenarioUTOPIA:match_partyNEXT:person_investor_num	-0.77521744715882	0.440889805096961	-1.6374736619794	0.0790535713979979
RIGHTEOUSNESS_scenarioBASELINE:match_partyBOTH:person_investor_num	-0.377130776812498	0.243525744608033	-0.850922857427639	0.103853182214459
RIGHTEOUSNESS_scenarioDYSTOPIA:match_partyBOTH:person_investor_num	-0.496556445755717	0.280620964700921	-1.04109467895642	0.0516335482133934
RIGHTEOUSNESS_scenarioUTOPIA:match_partyBOTH:person_investor_num	-0.493507887405107	0.27844454144408	-1.04218365012272	0.0452217762427295
RIGHTEOUSNESS_scenarioBASELINE:candidate_familiarity_num:match_partyLAST	1.07552956754968	0.44646371169134	0.198361940298447	1.95298206588955
RIGHTEOUSNESS_scenarioDYSTOPIA:candidate_familiarity_num:match_partyLAST	1.10626304091566	0.493101870976175	0.142897566117805	2.08412903866167
RIGHTEOUSNESS_scenarioUTOPIA:candidate_familiarity_num:match_partyLAST	1.22796753449623	0.542949467980767	0.176409625315959	2.30387621466433
RIGHTEOUSNESS_scenarioBASELINE:candidate_familiarity_num:match_partyNEXT	3.31336696132269	0.476999180520001	2.36907626052501	4.25189935483394
RIGHTEOUSNESS_scenarioDYSTOPIA:candidate_familiarity_num:match_partyNEXT	3.32596128765934	0.53150830265709	2.28091017086161	4.36147659310462
RIGHTEOUSNESS_scenarioUTOPIA:candidate_familiarity_num:match_partyNEXT	3.27205084562297	0.587720231707871	2.12799833204283	4.43522650836501
RIGHTEOUSNESS_scenarioBASELINE:candidate_familiarity_num:match_partyBOTH	2.80755654392034	0.399488613069916	2.02402175969143	3.60369431904751
RIGHTEOUSNESS_scenarioDYSTOPIA:candidate_familiarity_num:match_partyBOTH	2.27200216745067	0.490685399591709	1.32221563508392	3.23237622805818
RIGHTEOUSNESS_scenarioUTOPIA:candidate_familiarity_num:match_partyBOTH	2.83011912141838	0.43895853245315	1.95735398013818	3.70060945912213
RIGHTEOUSNESS_scenarioBASELINE:genderNainen:person_liberality_num	-0.112929768469723	0.142506325833896	-0.396300862668153	0.160771197128467
RIGHTEOUSNESS_scenarioDYSTOPIA:genderNainen:person_liberality_num	-0.183755607807604	0.153233133479302	-0.488171490817458	0.113173316098266
RIGHTEOUSNESS_scenarioUTOPIA:genderNainen:person_liberality_num	-0.173577792710534	0.154155934251383	-0.47935603422405	0.125693047785312
RIGHTEOUSNESS_scenarioBASELINE:genderNainen:person_dicipline_num	0.0310776571954059	0.139646709830519	-0.245965198353626	0.306689004792082
RIGHTEOUSNESS_scenarioDYSTOPIA:genderNainen:person_dicipline_num	0.00177072031894539	0.15212279073148	-0.298739364005186	0.303554687935274
RIGHTEOUSNESS_scenarioUTOPIA:genderNainen:person_dicipline_num	0.118933004713188	0.150547648627031	-0.179800500081386	0.414823557813272
RIGHTEOUSNESS_scenarioBASELINE:genderNainen:person_openness_num	0.0212769703496022	0.140055628471433	-0.252200132181136	0.293800655628842
RIGHTEOUSNESS_scenarioDYSTOPIA:genderNainen:person_openness_num	0.0519378356506446	0.153387614082113	-0.245207871550306	0.353302013840726
RIGHTEOUSNESS_scenarioUTOPIA:genderNainen:person_openness_num	-0.0422982454204958	0.148669617881022	-0.333556022747597	0.24860491503208
RIGHTEOUSNESS_scenarioBASELINE:genderNainen:person_outspoken_num	-0.210345282010876	0.136903646804472	-0.475847069305827	0.060318108452663
RIGHTEOUSNESS_scenarioDYSTOPIA:genderNainen:person_outspoken_num	-0.154083191787187	0.150958681339842	-0.453691153897982	0.138926769158148
RIGHTEOUSNESS_scenarioUTOPIA:genderNainen:person_outspoken_num	-0.160903315441304	0.147458976854054	-0.450573968700139	0.129531950613128
RIGHTEOUSNESS_scenarioBASELINE:genderNainen:person_investor_num	-0.074604282971264	0.144908266422387	-0.357773287100228	0.210000176630255
RIGHTEOUSNESS_scenarioDYSTOPIA:genderNainen:person_investor_num	0.00773422383244887	0.159803968232794	-0.303763052133284	0.322935973484204
RIGHTEOUSNESS_scenarioUTOPIA:genderNainen:person_investor_num	-0.212400970760373	0.15380226564822	-0.514656050507888	0.0883751768395731
RIGHTEOUSNESS_scenarioBASELINE:genderNainen:candidate_familiarity_num	0.511473674777705	0.10926942829675	0.297123728178548	0.726198621627326
RIGHTEOUSNESS_scenarioDYSTOPIA:genderNainen:candidate_familiarity_num	0.629610823333032	0.124827262107715	0.385767176801216	0.871881144851136
RIGHTEOUSNESS_scenarioUTOPIA:genderNainen:candidate_familiarity_num	0.498075336868751	0.120277218988118	0.259845944914806	0.731541620605422
RIGHTEOUSNESS_scenarioBASELINE:genderNainen:match_partyLAST:person_liberality_num	-0.115559583883394	0.571420151222139	-1.23062335857931	0.993880448635867
RIGHTEOUSNESS_scenarioDYSTOPIA:genderNainen:match_partyLAST:person_liberality_num	0.299089485569044	0.643962701350093	-0.965890719453481	1.55833593333271
RIGHTEOUSNESS_scenarioUTOPIA:genderNainen:match_partyLAST:person_liberality_num	1.07649356186091	0.712863470209854	-0.325550201405006	2.48167703389798
RIGHTEOUSNESS_scenarioBASELINE:genderNainen:match_partyNEXT:person_liberality_num	0.792836851099637	0.572792298032297	-0.332468827200525	1.89998992586119
RIGHTEOUSNESS_scenarioDYSTOPIA:genderNainen:match_partyNEXT:person_liberality_num	0.479946993485109	0.658570985710657	-0.804111877333235	1.75979533565236
RIGHTEOUSNESS_scenarioUTOPIA:genderNainen:match_partyNEXT:person_liberality_num	1.03616203543478	0.715899609660759	-0.384485795445788	2.41429957497561
RIGHTEOUSNESS_scenarioBASELINE:genderNainen:match_partyBOTH:person_liberality_num	0.96800855488925	0.387094528299806	0.199926576690632	1.72484864231104
RIGHTEOUSNESS_scenarioDYSTOPIA:genderNainen:match_partyBOTH:person_liberality_num	0.59694646443496	0.44937277157868	-0.290629752805953	1.47142159616026
RIGHTEOUSNESS_scenarioUTOPIA:genderNainen:match_partyBOTH:person_liberality_num	1.1137847518175	0.449966573436175	0.22514103391265	2.00131900837892
RIGHTEOUSNESS_scenarioBASELINE:genderNainen:match_partyLAST:person_dicipline_num	-0.139535354073781	0.568745655408296	-1.26188471310948	0.974414703593107
RIGHTEOUSNESS_scenarioDYSTOPIA:genderNainen:match_partyLAST:person_dicipline_num	0.0651320888867718	0.656324701568797	-1.22427749349594	1.34057250887145
RIGHTEOUSNESS_scenarioUTOPIA:genderNainen:match_partyLAST:person_dicipline_num	-0.383858104604082	0.639015578274757	-1.63513218546106	0.880788284069027
RIGHTEOUSNESS_scenarioBASELINE:genderNainen:match_partyNEXT:person_dicipline_num	-0.103216502702111	0.554954991774991	-1.19249565433557	0.985310081595709
RIGHTEOUSNESS_scenarioDYSTOPIA:genderNainen:match_partyNEXT:person_dicipline_num	0.617828733481297	0.674376506582913	-0.709112167584124	1.93105382663743
RIGHTEOUSNESS_scenarioUTOPIA:genderNainen:match_partyNEXT:person_dicipline_num	-0.914893796794503	0.62673082996171	-2.16378601082187	0.323610387256432
RIGHTEOUSNESS_scenarioBASELINE:genderNainen:match_partyBOTH:person_dicipline_num	0.160368176583285	0.384994626937058	-0.587604768911648	0.909733514149342
RIGHTEOUSNESS_scenarioDYSTOPIA:genderNainen:match_partyBOTH:person_dicipline_num	-0.0996639973251084	0.443797751889458	-0.964686155549039	0.769145619989822
RIGHTEOUSNESS_scenarioUTOPIA:genderNainen:match_partyBOTH:person_dicipline_num	0.637515989370712	0.441530656416385	-0.228759309187851	1.50754537354166
RIGHTEOUSNESS_scenarioBASELINE:genderNainen:match_partyLAST:person_openness_num	0.0343721540755445	0.527938766956856	-0.981120350742094	1.07524434529873
RIGHTEOUSNESS_scenarioDYSTOPIA:genderNainen:match_partyLAST:person_openness_num	0.367084763854107	0.632785828136009	-0.868323151578304	1.60865724820864
RIGHTEOUSNESS_scenarioUTOPIA:genderNainen:match_partyLAST:person_openness_num	0.43392256735856	0.599041554397485	-0.723845738841754	1.60010464394963
RIGHTEOUSNESS_scenarioBASELINE:genderNainen:match_partyNEXT:person_openness_num	-1.2452439310165	0.522126056572006	-2.25070705915138	-0.218073863896963
RIGHTEOUSNESS_scenarioDYSTOPIA:genderNainen:match_partyNEXT:person_openness_num	-0.602716360140984	0.642246056804709	-1.87669958345621	0.650398146814713
RIGHTEOUSNESS_scenarioUTOPIA:genderNainen:match_partyNEXT:person_openness_num	-0.53411139461382	0.585118348221362	-1.66978899864651	0.615987310579485
RIGHTEOUSNESS_scenarioBASELINE:genderNainen:match_partyBOTH:person_openness_num	-0.230153093913102	0.39958025707935	-1.01306963007317	0.565588120635732
RIGHTEOUSNESS_scenarioDYSTOPIA:genderNainen:match_partyBOTH:person_openness_num	-0.229978500250807	0.465209313674425	-1.14235018020453	0.680476420442083
RIGHTEOUSNESS_scenarioUTOPIA:genderNainen:match_partyBOTH:person_openness_num	0.506546792804772	0.455759795283265	-0.383439407988944	1.39213146399273
RIGHTEOUSNESS_scenarioBASELINE:genderNainen:match_partyLAST:person_outspoken_num	-0.477129101025897	0.550767426693723	-1.54791125064486	0.609074160902974
RIGHTEOUSNESS_scenarioDYSTOPIA:genderNainen:match_partyLAST:person_outspoken_num	-1.42226524410099	0.643653489894906	-2.6867832914407	-0.161166766255401
RIGHTEOUSNESS_scenarioUTOPIA:genderNainen:match_partyLAST:person_outspoken_num	-1.23613973735321	0.629452125090215	-2.47544375618609	-0.0012194189903624
RIGHTEOUSNESS_scenarioBASELINE:genderNainen:match_partyNEXT:person_outspoken_num	0.648040539436976	0.514452221596164	-0.352529398131195	1.65559827747635
RIGHTEOUSNESS_scenarioDYSTOPIA:genderNainen:match_partyNEXT:person_outspoken_num	0.312400013560265	0.613244961948126	-0.89816922512472	1.51208805245688
RIGHTEOUSNESS_scenarioUTOPIA:genderNainen:match_partyNEXT:person_outspoken_num	0.290939768901299	0.614035336892138	-0.907085863238493	1.4923087814163
RIGHTEOUSNESS_scenarioBASELINE:genderNainen:match_partyBOTH:person_outspoken_num	0.203329170037222	0.380454696175905	-0.540766026280303	0.9469543959218
RIGHTEOUSNESS_scenarioDYSTOPIA:genderNainen:match_partyBOTH:person_outspoken_num	1.19377587730695	0.444736687814132	0.319862061006049	2.06455595384467
RIGHTEOUSNESS_scenarioUTOPIA:genderNainen:match_partyBOTH:person_outspoken_num	0.585972862834531	0.43583057172347	-0.267924958247397	1.44241684881102
RIGHTEOUSNESS_scenarioBASELINE:genderNainen:match_partyLAST:person_investor_num	0.0626327152546789	0.544289747966938	-1.01238200914678	1.12838069171907
RIGHTEOUSNESS_scenarioDYSTOPIA:genderNainen:match_partyLAST:person_investor_num	-0.66820353214776	0.648993400630086	-1.94739703911945	0.60924599322173
RIGHTEOUSNESS_scenarioUTOPIA:genderNainen:match_partyLAST:person_investor_num	0.149707847734894	0.62144456061016	-1.05346304836097	1.38054958164306
RIGHTEOUSNESS_scenarioBASELINE:genderNainen:match_partyNEXT:person_investor_num	0.644250904112972	0.513993658200518	-0.354251246788305	1.64045856483612
RIGHTEOUSNESS_scenarioDYSTOPIA:genderNainen:match_partyNEXT:person_investor_num	-0.314946030008036	0.629125121934906	-1.52063564410663	0.927199095117991
RIGHTEOUSNESS_scenarioUTOPIA:genderNainen:match_partyNEXT:person_investor_num	0.514878456895513	0.595640603755856	-0.649071256516098	1.69885618489547
RIGHTEOUSNESS_scenarioBASELINE:genderNainen:match_partyBOTH:person_investor_num	-0.0152105525380796	0.404462263564648	-0.817462704973466	0.771682506198115
RIGHTEOUSNESS_scenarioDYSTOPIA:genderNainen:match_partyBOTH:person_investor_num	0.0740975994794902	0.474960891004306	-0.85420702773574	1.00162553880207
RIGHTEOUSNESS_scenarioUTOPIA:genderNainen:match_partyBOTH:person_investor_num	-0.0565253330617888	0.462207644883463	-0.969161311297925	0.8428770059548
RIGHTEOUSNESS_scenarioBASELINE:genderNainen:candidate_familiarity_num:match_partyLAST	0.657229436598181	0.544756246242184	-0.415016625626426	1.71322687769857
RIGHTEOUSNESS_scenarioDYSTOPIA:genderNainen:candidate_familiarity_num:match_partyLAST	-0.302737806990081	0.624425576306567	-1.51949850030656	0.911670853584576
RIGHTEOUSNESS_scenarioUTOPIA:genderNainen:candidate_familiarity_num:match_partyLAST	0.257886615473757	0.645223923996698	-1.01002521759537	1.50336380104727
RIGHTEOUSNESS_scenarioBASELINE:genderNainen:candidate_familiarity_num:match_partyNEXT	-1.69093725029753	0.606602003577859	-2.86833932337757	-0.51644929026663
RIGHTEOUSNESS_scenarioDYSTOPIA:genderNainen:candidate_familiarity_num:match_partyNEXT	-1.74085781045157	0.691843843834809	-3.08694477759191	-0.394094477751796
RIGHTEOUSNESS_scenarioUTOPIA:genderNainen:candidate_familiarity_num:match_partyNEXT	-2.27378272570537	0.726006788520228	-3.70467781870126	-0.868131932010982
RIGHTEOUSNESS_scenarioBASELINE:genderNainen:candidate_familiarity_num:match_partyBOTH	-0.368288198135015	0.478062173745706	-1.31813182182081	0.56800301343896
RIGHTEOUSNESS_scenarioDYSTOPIA:genderNainen:candidate_familiarity_num:match_partyBOTH	-0.242596712535941	0.584449468323726	-1.39871770731991	0.901057542621953
RIGHTEOUSNESS_scenarioUTOPIA:genderNainen:candidate_familiarity_num:match_partyBOTH	-0.596962410180343	0.531709940500575	-1.64026884393533	0.450178171104225
PATRIOTISM_scenarioDYSTOPIA	-0.677925216542632	0.083078982436878	-0.838547525599997	-0.515080789753701
PATRIOTISM_scenarioUTOPIA	-0.178455795823615	0.0819817755791205	-0.34009334623012	-0.0178249972020172
PATRIOTISM_scenarioBASELINE:age_bin_center	0.15037542319954	0.0742307698088575	0.00572270533767816	0.293919480754514
PATRIOTISM_scenarioDYSTOPIA:age_bin_center	0.0460180683132834	0.0795207387682996	-0.110033035407435	0.201564619388428
PATRIOTISM_scenarioUTOPIA:age_bin_center	0.107891670917174	0.0800120835586601	-0.0489866704108478	0.262936349115015
PATRIOTISM_scenarioBASELINE:genderNainen	-0.478848603429576	0.636161803126351	-1.69764563544763	0.850303661732119
PATRIOTISM_scenarioDYSTOPIA:genderNainen	-0.314814704137924	0.639942686992745	-1.54711998401249	1.01810153686856
PATRIOTISM_scenarioUTOPIA:genderNainen	-0.790852388755308	0.639621186706288	-2.01600896106977	0.539859612522381
PATRIOTISM_scenarioBASELINE:match_gender1	0.851658122287581	0.627159775545166	-0.352365004785185	2.15089823204932
PATRIOTISM_scenarioDYSTOPIA:match_gender1	1.11120362301043	0.633637376354551	-0.102980952203073	2.42022783230542
PATRIOTISM_scenarioUTOPIA:match_gender1	0.410462161496984	0.633543408625087	-0.801323751866129	1.71429015802876
PATRIOTISM_scenarioBASELINE:candidate_familiarity_num	-0.139781866204854	0.0897788850999296	-0.315284862026895	0.0377257354279564
PATRIOTISM_scenarioDYSTOPIA:candidate_familiarity_num	-0.0618347398050131	0.101512368508162	-0.258439319318924	0.14019027233912
PATRIOTISM_scenarioUTOPIA:candidate_familiarity_num	-0.0843127037925861	0.0998142540099426	-0.279188324730318	0.109029432412881
PATRIOTISM_scenarioBASELINE:match_partyLAST	3.47993397943801	0.438434406855433	2.61801544136733	4.3425836304617
PATRIOTISM_scenarioDYSTOPIA:match_partyLAST	4.27571665212398	0.504495294093174	3.27050179165732	5.26422939793469
PATRIOTISM_scenarioUTOPIA:match_partyLAST	4.25272904300773	0.509340779888104	3.24899425797925	5.24933707581124
PATRIOTISM_scenarioBASELINE:match_partyNEXT	6.02971542038114	0.493143412288957	5.06125904695439	6.98754389163988
PATRIOTISM_scenarioDYSTOPIA:match_partyNEXT	6.05440622227267	0.553785184912471	4.97318018976966	7.15214096159598
PATRIOTISM_scenarioUTOPIA:match_partyNEXT	6.55932698469681	0.579421488380724	5.42495651436348	7.70472325481012
PATRIOTISM_scenarioBASELINE:match_partyBOTH	7.23491649892159	0.411305074405879	6.43745376962007	8.05629642663136
PATRIOTISM_scenarioDYSTOPIA:match_partyBOTH	7.17847417582244	0.489146647763404	6.21963980049676	8.15832166586041
PATRIOTISM_scenarioUTOPIA:match_partyBOTH	7.52115612164873	0.446247388245578	6.64539476323343	8.40789575986356
PATRIOTISM_scenarioBASELINE:person_liberality_num	0.418958867982153	0.117716407874609	0.187594634058162	0.654341188612898
PATRIOTISM_scenarioDYSTOPIA:person_liberality_num	0.410850418780554	0.125272516052367	0.170649201819753	0.66456903204234
PATRIOTISM_scenarioUTOPIA:person_liberality_num	0.342878934235624	0.127534602226736	0.0956888739498233	0.595670108275483
PATRIOTISM_scenarioBASELINE:person_dicipline_num	0.0472869549832215	0.116774271664358	-0.182700731449173	0.272515273271124
PATRIOTISM_scenarioDYSTOPIA:person_dicipline_num	0.0936868196035511	0.126543999938241	-0.155545425263065	0.339592264534319
PATRIOTISM_scenarioUTOPIA:person_dicipline_num	0.0753008093982304	0.125096946976961	-0.170226012731448	0.321656554636615
PATRIOTISM_scenarioBASELINE:person_openness_num	-0.0985666676459224	0.115576457125973	-0.329274638548391	0.122590310540084
PATRIOTISM_scenarioDYSTOPIA:person_openness_num	0.0297541301399425	0.126266012046665	-0.220448867061356	0.274080834963573
PATRIOTISM_scenarioUTOPIA:person_openness_num	-0.0663997820973567	0.123214660159069	-0.31299403871871	0.170357688578431
PATRIOTISM_scenarioBASELINE:person_outspoken_num	0.0874103366490028	0.119204241899294	-0.146596069848358	0.316182757063381
PATRIOTISM_scenarioDYSTOPIA:person_outspoken_num	0.110619636862102	0.12943347861489	-0.143657640478557	0.361449781126482
PATRIOTISM_scenarioUTOPIA:person_outspoken_num	0.0295304839205139	0.126775492481406	-0.222716960727185	0.275014486799931
PATRIOTISM_scenarioBASELINE:person_investor_num	-0.0923375116850179	0.0994115019268655	-0.288139347232327	0.1018661921185
PATRIOTISM_scenarioDYSTOPIA:person_investor_num	0.0285692794763352	0.10712666003029	-0.183414309316359	0.236949229989463
PATRIOTISM_scenarioUTOPIA:person_investor_num	-0.150422311811902	0.105871577349285	-0.358880214220701	0.0547123736048177
PATRIOTISM_scenarioBASELINE:genderNainen:match_partyLAST	-0.254815116486258	0.552416680315051	-1.33907537344053	0.824036338164142
PATRIOTISM_scenarioDYSTOPIA:genderNainen:match_partyLAST	-0.950254821280678	0.645419485838275	-2.21593568077426	0.324361443995261
PATRIOTISM_scenarioUTOPIA:genderNainen:match_partyLAST	-0.594111372182957	0.626927591774351	-1.81869367753178	0.630208423335723
PATRIOTISM_scenarioBASELINE:genderNainen:match_partyNEXT	-1.29020362486287	0.599827876631398	-2.46598102058784	-0.108161321524879
PATRIOTISM_scenarioDYSTOPIA:genderNainen:match_partyNEXT	-1.13185605019674	0.694468297062409	-2.49846878436483	0.238882088502202
PATRIOTISM_scenarioUTOPIA:genderNainen:match_partyNEXT	-1.50948387043651	0.682829446050098	-2.84558717345625	-0.17336205346362
PATRIOTISM_scenarioBASELINE:genderNainen:match_partyBOTH	-1.99269019870195	0.486369132007631	-2.95869251880752	-1.04487780818613
PATRIOTISM_scenarioDYSTOPIA:genderNainen:match_partyBOTH	-1.09500094904577	0.582005386461925	-2.23726905444734	0.0584833754062557
PATRIOTISM_scenarioUTOPIA:genderNainen:match_partyBOTH	-1.57949562786296	0.539750040396489	-2.64501647688355	-0.515838450451514
PATRIOTISM_scenarioBASELINE:genderNainen:match_gender1	1.9178806047826	1.2347169929404	-0.630877595624859	4.31078112933558
PATRIOTISM_scenarioDYSTOPIA:genderNainen:match_gender1	1.68786024087627	1.23911454671465	-0.86600598975792	4.06477365494197
PATRIOTISM_scenarioUTOPIA:genderNainen:match_gender1	2.68600535855333	1.23950322576591	0.120250055614895	5.06784119621509
PATRIOTISM_scenarioBASELINE:match_partyLAST:person_liberality_num	0.384355589368427	0.430558942495128	-0.460793372499043	1.22314200843868
PATRIOTISM_scenarioDYSTOPIA:match_partyLAST:person_liberality_num	0.563237324189306	0.466193197091364	-0.349803582578941	1.47849976509585
PATRIOTISM_scenarioUTOPIA:match_partyLAST:person_liberality_num	0.217034297851443	0.555784414528247	-0.876160031503991	1.29964611554457
PATRIOTISM_scenarioBASELINE:match_partyNEXT:person_liberality_num	-0.329389031335253	0.446545853888127	-1.20793718438761	0.546949683886702
PATRIOTISM_scenarioDYSTOPIA:match_partyNEXT:person_liberality_num	-0.23464691298604	0.498540760792668	-1.20122569300616	0.762635908982963
PATRIOTISM_scenarioUTOPIA:match_partyNEXT:person_liberality_num	-0.460318192563876	0.594250759413969	-1.64449301043586	0.707884293093569
PATRIOTISM_scenarioBASELINE:match_partyBOTH:person_liberality_num	-0.795724658775713	0.306869543627727	-1.39389823908701	-0.194551901547123
PATRIOTISM_scenarioDYSTOPIA:match_partyBOTH:person_liberality_num	-1.08042582117098	0.357993963360667	-1.77649680883788	-0.379142735710669
PATRIOTISM_scenarioUTOPIA:match_partyBOTH:person_liberality_num	-0.607268122609787	0.357030706467922	-1.30612790248623	0.0927062975470634
PATRIOTISM_scenarioBASELINE:match_partyLAST:person_dicipline_num	-0.0339376176818875	0.467142271428796	-0.938949757343376	0.87715581909996
PATRIOTISM_scenarioDYSTOPIA:match_partyLAST:person_dicipline_num	-0.0732866220163662	0.545188753625261	-1.12728283260748	0.99066849419665
PATRIOTISM_scenarioUTOPIA:match_partyLAST:person_dicipline_num	0.238787662187563	0.52600892931699	-0.808378081986663	1.26651944068252
PATRIOTISM_scenarioBASELINE:match_partyNEXT:person_dicipline_num	-0.0800846809915095	0.466851901441512	-0.98892641599752	0.839486158176452
PATRIOTISM_scenarioDYSTOPIA:match_partyNEXT:person_dicipline_num	0.279285844943582	0.586232876974256	-0.868090357417385	1.4411502806937
PATRIOTISM_scenarioUTOPIA:match_partyNEXT:person_dicipline_num	0.832706813632621	0.522008259828228	-0.190808391056278	1.86240857439087
PATRIOTISM_scenarioBASELINE:match_partyBOTH:person_dicipline_num	0.477129105859413	0.293165681601549	-0.0946086702871812	1.04640381013288
PATRIOTISM_scenarioDYSTOPIA:match_partyBOTH:person_dicipline_num	0.209084426980828	0.331126049663588	-0.438138389795567	0.855401167110303
PATRIOTISM_scenarioUTOPIA:match_partyBOTH:person_dicipline_num	0.233908221560325	0.344413355462703	-0.443089954158454	0.911093610008288
PATRIOTISM_scenarioBASELINE:match_partyLAST:person_openness_num	-0.0132551204143972	0.421172215941533	-0.842734461573371	0.810975926132199
PATRIOTISM_scenarioDYSTOPIA:match_partyLAST:person_openness_num	-0.595619317771138	0.491871825103342	-1.56857434537583	0.373614592677281
PATRIOTISM_scenarioUTOPIA:match_partyLAST:person_openness_num	0.470725685561312	0.492434410737978	-0.484697402796519	1.42819753198215
PATRIOTISM_scenarioBASELINE:match_partyNEXT:person_openness_num	0.701256893110978	0.420952915412122	-0.137634389629621	1.51785616898086
PATRIOTISM_scenarioDYSTOPIA:match_partyNEXT:person_openness_num	0.585358108007967	0.528616141119169	-0.432192768875931	1.63787336481185
PATRIOTISM_scenarioUTOPIA:match_partyNEXT:person_openness_num	0.415646382805301	0.484855791551941	-0.521769550207678	1.36069966372153
PATRIOTISM_scenarioBASELINE:match_partyBOTH:person_openness_num	0.163931880796846	0.310966260489218	-0.449416465291178	0.777951545013916
PATRIOTISM_scenarioDYSTOPIA:match_partyBOTH:person_openness_num	0.225666729455731	0.371143540317617	-0.49822361021162	0.956908151330042
PATRIOTISM_scenarioUTOPIA:match_partyBOTH:person_openness_num	-0.392332341127684	0.356067321665909	-1.08631551900547	0.309111760764768
PATRIOTISM_scenarioBASELINE:match_partyLAST:person_outspoken_num	0.507920426294536	0.460113724868201	-0.397260802205547	1.40142980297131
PATRIOTISM_scenarioDYSTOPIA:match_partyLAST:person_outspoken_num	0.440736223390434	0.526422563047307	-0.59132218548611	1.48895943590751
PATRIOTISM_scenarioUTOPIA:match_partyLAST:person_outspoken_num	-0.368687349063811	0.538496636448313	-1.43003589096181	0.678094075441663
PATRIOTISM_scenarioBASELINE:match_partyNEXT:person_outspoken_num	0.320981711939704	0.445536160413271	-0.56495572964231	1.17642749840215
PATRIOTISM_scenarioDYSTOPIA:match_partyNEXT:person_outspoken_num	-0.474615815321378	0.515500694418147	-1.49929328152183	0.524136915594018
PATRIOTISM_scenarioUTOPIA:match_partyNEXT:person_outspoken_num	0.609983136636671	0.544423978867663	-0.447722011510685	1.68062669118786
PATRIOTISM_scenarioBASELINE:match_partyBOTH:person_outspoken_num	-0.0129557808512675	0.319987364818874	-0.648965766748107	0.612083566160885
PATRIOTISM_scenarioDYSTOPIA:match_partyBOTH:person_outspoken_num	-0.1903423705812	0.377509750208064	-0.934020973975183	0.544575981362164
PATRIOTISM_scenarioUTOPIA:match_partyBOTH:person_outspoken_num	0.413122888589432	0.359092988357513	-0.297991932554292	1.10903212836745
PATRIOTISM_scenarioBASELINE:match_partyLAST:person_investor_num	0.536346783017666	0.398571479294694	-0.251419336291202	1.30578634340861
PATRIOTISM_scenarioDYSTOPIA:match_partyLAST:person_investor_num	0.482265290919281	0.464958406519455	-0.44281014020858	1.38907089128093
PATRIOTISM_scenarioUTOPIA:match_partyLAST:person_investor_num	0.0251066201050509	0.467370342927264	-0.8974166763091	0.936985037024858
PATRIOTISM_scenarioBASELINE:match_partyNEXT:person_investor_num	-0.529808044499616	0.373550160308737	-1.26691796349247	0.195160624842094
PATRIOTISM_scenarioDYSTOPIA:match_partyNEXT:person_investor_num	-0.375220863887086	0.43770040212916	-1.23097933265521	0.502925171518004
PATRIOTISM_scenarioUTOPIA:match_partyNEXT:person_investor_num	-0.468614486392632	0.44569466827711	-1.34581244696379	0.382018985325615
PATRIOTISM_scenarioBASELINE:match_partyBOTH:person_investor_num	-0.55414639351099	0.252064480272323	-1.05137019267636	-0.0661046648476314
PATRIOTISM_scenarioDYSTOPIA:match_partyBOTH:person_investor_num	-0.223426445538656	0.289934023827729	-0.792102419082704	0.338977432339877
PATRIOTISM_scenarioUTOPIA:match_partyBOTH:person_investor_num	-0.685800885759446	0.290314126894842	-1.25184942661169	-0.115645103895454
PATRIOTISM_scenarioBASELINE:candidate_familiarity_num:match_partyLAST	0.843380174527004	0.448413026856226	-0.0290317099038156	1.73739542295032
PATRIOTISM_scenarioDYSTOPIA:candidate_familiarity_num:match_partyLAST	0.852451759198937	0.504070785727401	-0.13092620596266	1.84037784745252
PATRIOTISM_scenarioUTOPIA:candidate_familiarity_num:match_partyLAST	1.43787646209401	0.55500509881994	0.351791958985968	2.52573654009662
PATRIOTISM_scenarioBASELINE:candidate_familiarity_num:match_partyNEXT	3.49630751067753	0.487560837421077	2.54903243470559	4.44764661605554
PATRIOTISM_scenarioDYSTOPIA:candidate_familiarity_num:match_partyNEXT	4.07233427131117	0.557886328436185	2.98076172887312	5.1662146694157
PATRIOTISM_scenarioUTOPIA:candidate_familiarity_num:match_partyNEXT	3.09566751413817	0.601778715421709	1.92263256065939	4.27084598327611
PATRIOTISM_scenarioBASELINE:candidate_familiarity_num:match_partyBOTH	3.44583393117983	0.413036955002557	2.63479503010308	4.2511555188772
PATRIOTISM_scenarioDYSTOPIA:candidate_familiarity_num:match_partyBOTH	2.77652525894297	0.498403389553652	1.81095795076851	3.76713383243132
PATRIOTISM_scenarioUTOPIA:candidate_familiarity_num:match_partyBOTH	2.85262268212075	0.450807917807427	1.9631295050197	3.74701494923867
PATRIOTISM_scenarioBASELINE:genderNainen:person_liberality_num	-0.260367251644243	0.15627077150664	-0.568596661087315	0.0399978184908776
PATRIOTISM_scenarioDYSTOPIA:genderNainen:person_liberality_num	-0.264863988672164	0.167516179627337	-0.59681645154473	0.0578912695122897
PATRIOTISM_scenarioUTOPIA:genderNainen:person_liberality_num	-0.34455696861418	0.168967228694657	-0.677360756344736	-0.0179511875880823
PATRIOTISM_scenarioBASELINE:genderNainen:person_dicipline_num	-0.0208924544483807	0.153503888095834	-0.323995475956402	0.279107362581494
PATRIOTISM_scenarioDYSTOPIA:genderNainen:person_dicipline_num	-0.138152664334195	0.166036662603183	-0.461968633854249	0.185838675389603
PATRIOTISM_scenarioUTOPIA:genderNainen:person_dicipline_num	-0.0493987682314751	0.164316782630766	-0.369770799307213	0.273202229314886
PATRIOTISM_scenarioBASELINE:genderNainen:person_openness_num	0.0852655580464831	0.153565184940001	-0.210175230557637	0.388324416343735
PATRIOTISM_scenarioDYSTOPIA:genderNainen:person_openness_num	-0.030782821037208	0.168486965067415	-0.355011626708378	0.300089986248787
PATRIOTISM_scenarioUTOPIA:genderNainen:person_openness_num	0.0524428660641916	0.162127881711227	-0.260832909537505	0.371592800966557
PATRIOTISM_scenarioBASELINE:genderNainen:person_outspoken_num	-0.164944367314285	0.151794844156986	-0.458680894671689	0.134508870566877
PATRIOTISM_scenarioDYSTOPIA:genderNainen:person_outspoken_num	-0.184903057410032	0.164235371188803	-0.505081809894715	0.138636652212435
PATRIOTISM_scenarioUTOPIA:genderNainen:person_outspoken_num	-0.137271289113017	0.160421385087738	-0.449187703769648	0.177791454468406
PATRIOTISM_scenarioBASELINE:genderNainen:person_investor_num	0.0495112603958027	0.161110539361848	-0.264603762998479	0.366863864706293
PATRIOTISM_scenarioDYSTOPIA:genderNainen:person_investor_num	0.129858233898538	0.175355163415291	-0.212298483498726	0.475107579860578
PATRIOTISM_scenarioUTOPIA:genderNainen:person_investor_num	0.00964239617905402	0.170616339800271	-0.32334524259245	0.34726969461273
PATRIOTISM_scenarioBASELINE:genderNainen:candidate_familiarity_num	0.743354893176046	0.112577778379067	0.517905526970154	0.961500227972003
PATRIOTISM_scenarioDYSTOPIA:genderNainen:candidate_familiarity_num	0.615541513202442	0.128502725340667	0.361708716046134	0.866871750707791
PATRIOTISM_scenarioUTOPIA:genderNainen:candidate_familiarity_num	0.683567085898128	0.124271944867238	0.439167386783726	0.92215493327439
PATRIOTISM_scenarioBASELINE:genderNainen:match_partyLAST:person_liberality_num	0.238523158686096	0.580956459959154	-0.901804304160738	1.36939666552705
PATRIOTISM_scenarioDYSTOPIA:genderNainen:match_partyLAST:person_liberality_num	0.999519334884095	0.657258107649761	-0.296156176766956	2.2849904009494
PATRIOTISM_scenarioUTOPIA:genderNainen:match_partyLAST:person_liberality_num	1.38279958955134	0.706906154171503	-0.0164670261769813	2.76740803183281
PATRIOTISM_scenarioBASELINE:genderNainen:match_partyNEXT:person_liberality_num	1.02141335201633	0.596096498342023	-0.142911770015955	2.17633712016363
PATRIOTISM_scenarioDYSTOPIA:genderNainen:match_partyNEXT:person_liberality_num	0.60866511135612	0.682816718065951	-0.73841324289027	1.94224320484197
PATRIOTISM_scenarioUTOPIA:genderNainen:match_partyNEXT:person_liberality_num	1.69312612206169	0.744086132417636	0.230754778308946	3.15979280137803
PATRIOTISM_scenarioBASELINE:genderNainen:match_partyBOTH:person_liberality_num	0.396914015243909	0.399777800513026	-0.390670065566295	1.17419932806019
PATRIOTISM_scenarioDYSTOPIA:genderNainen:match_partyBOTH:person_liberality_num	0.638619810077665	0.462835961371962	-0.274467626796517	1.54891847340867
PATRIOTISM_scenarioUTOPIA:genderNainen:match_partyBOTH:person_liberality_num	0.673123424437505	0.467616354264287	-0.257552099955156	1.59044970959584
PATRIOTISM_scenarioBASELINE:genderNainen:match_partyLAST:person_dicipline_num	-0.0875118109789707	0.57233238815732	-1.20931043734513	1.02835284895516
PATRIOTISM_scenarioDYSTOPIA:genderNainen:match_partyLAST:person_dicipline_num	0.355999138940791	0.669708320865326	-0.950123917259437	1.66820324735101
PATRIOTISM_scenarioUTOPIA:genderNainen:match_partyLAST:person_dicipline_num	0.0188436133246332	0.639105225121414	-1.2422031774389	1.25766166089234
PATRIOTISM_scenarioBASELINE:genderNainen:match_partyNEXT:person_dicipline_num	0.647844581323033	0.570086274400729	-0.468869583677537	1.76000692726141
PATRIOTISM_scenarioDYSTOPIA:genderNainen:match_partyNEXT:person_dicipline_num	0.00676747203900548	0.704278991856263	-1.39037673398318	1.37644138309615
PATRIOTISM_scenarioUTOPIA:genderNainen:match_partyNEXT:person_dicipline_num	-0.583642871184184	0.643382451986785	-1.87105677895282	0.660913833369164
PATRIOTISM_scenarioBASELINE:genderNainen:match_partyBOTH:person_dicipline_num	-0.152944798732092	0.395628273908634	-0.92530450233019	0.617894704288244
PATRIOTISM_scenarioDYSTOPIA:genderNainen:match_partyBOTH:person_dicipline_num	0.273958346064185	0.453691696813273	-0.615541262430682	1.16804622135966
PATRIOTISM_scenarioUTOPIA:genderNainen:match_partyBOTH:person_dicipline_num	0.300859845379325	0.461729410796033	-0.607077164138287	1.20589445076149
PATRIOTISM_scenarioBASELINE:genderNainen:match_partyLAST:person_openness_num	0.422378504048029	0.530539417360106	-0.6088777415892	1.47403711120013
PATRIOTISM_scenarioDYSTOPIA:genderNainen:match_partyLAST:person_openness_num	1.14690211163894	0.644830589482529	-0.122385895621385	2.41818281055785
PATRIOTISM_scenarioUTOPIA:genderNainen:match_partyLAST:person_openness_num	-0.0457166897049833	0.610077797430564	-1.24553026439016	1.14300530232374
PATRIOTISM_scenarioBASELINE:genderNainen:match_partyNEXT:person_openness_num	-0.309147770919887	0.530345159005319	-1.33654692873178	0.742598445763311
PATRIOTISM_scenarioDYSTOPIA:genderNainen:match_partyNEXT:person_openness_num	0.423428366326693	0.672873356446498	-0.884201476716353	1.74564757627715
PATRIOTISM_scenarioUTOPIA:genderNainen:match_partyNEXT:person_openness_num	0.0761872223956313	0.603173930868661	-1.09473384567388	1.25806716869577
PATRIOTISM_scenarioBASELINE:genderNainen:match_partyBOTH:person_openness_num	0.0508176201134139	0.408323678267964	-0.746625915089584	0.854978999106454
PATRIOTISM_scenarioDYSTOPIA:genderNainen:match_partyBOTH:person_openness_num	-0.0418167042908893	0.481656880129481	-0.986132263300449	0.899654783749505
PATRIOTISM_scenarioUTOPIA:genderNainen:match_partyBOTH:person_openness_num	0.803037778005413	0.468394926318458	-0.0997976967709737	1.7319134600414
PATRIOTISM_scenarioBASELINE:genderNainen:match_partyLAST:person_outspoken_num	-0.374293317922742	0.55413463160664	-1.44714433248964	0.723575899968934
PATRIOTISM_scenarioDYSTOPIA:genderNainen:match_partyLAST:person_outspoken_num	-0.735880112218332	0.661594546110729	-2.03182695361549	0.575010894712487
PATRIOTISM_scenarioUTOPIA:genderNainen:match_partyLAST:person_outspoken_num	0.278084917686809	0.6345220185476	-0.958374892057783	1.51673828773019
PATRIOTISM_scenarioBASELINE:genderNainen:match_partyNEXT:person_outspoken_num	0.209924756621411	0.531756794923547	-0.821969352846611	1.25588137630013
PATRIOTISM_scenarioDYSTOPIA:genderNainen:match_partyNEXT:person_outspoken_num	0.966776997941982	0.634241454603943	-0.263861740671304	2.21889166453167
PATRIOTISM_scenarioUTOPIA:genderNainen:match_partyNEXT:person_outspoken_num	-0.21825118847973	0.633061693299224	-1.44407435011972	1.01644300376732
PATRIOTISM_scenarioBASELINE:genderNainen:match_partyBOTH:person_outspoken_num	0.698453233014565	0.397245129113577	-0.0792023236910733	1.48005482381309
PATRIOTISM_scenarioDYSTOPIA:genderNainen:match_partyBOTH:person_outspoken_num	1.10746371496427	0.466599421963588	0.196061288350353	2.01901870106501
PATRIOTISM_scenarioUTOPIA:genderNainen:match_partyBOTH:person_outspoken_num	0.561424560961561	0.454652744884647	-0.318348415590109	1.44799669452807
PATRIOTISM_scenarioBASELINE:genderNainen:match_partyLAST:person_investor_num	-0.579777474131343	0.553328824607095	-1.65824725796564	0.502433690835745
PATRIOTISM_scenarioDYSTOPIA:genderNainen:match_partyLAST:person_investor_num	-0.690238308642399	0.675163031353015	-2.01737305636544	0.655707094173201
PATRIOTISM_scenarioUTOPIA:genderNainen:match_partyLAST:person_investor_num	0.321407671718246	0.621041894961812	-0.891546026149884	1.53515943444226
PATRIOTISM_scenarioBASELINE:genderNainen:match_partyNEXT:person_investor_num	0.354483916992853	0.528237347493256	-0.667641717848691	1.3799080536459
PATRIOTISM_scenarioDYSTOPIA:genderNainen:match_partyNEXT:person_investor_num	-0.1020074765793	0.657708092677828	-1.38739940511977	1.17870541773553
PATRIOTISM_scenarioUTOPIA:genderNainen:match_partyNEXT:person_investor_num	0.00884329018254237	0.601943309319442	-1.16376852062965	1.20181276944738
PATRIOTISM_scenarioBASELINE:genderNainen:match_partyBOTH:person_investor_num	0.195128949953112	0.413480333935412	-0.614715525932083	1.00051228249557
PATRIOTISM_scenarioDYSTOPIA:genderNainen:match_partyBOTH:person_investor_num	-0.00400716082770448	0.489041559474447	-0.963005823117486	0.977092190422702
PATRIOTISM_scenarioUTOPIA:genderNainen:match_partyBOTH:person_investor_num	-0.0649221069290882	0.475766171024117	-1.00057391835152	0.865173912424732
PATRIOTISM_scenarioBASELINE:genderNainen:candidate_familiarity_num:match_partyLAST	0.859144716168474	0.553119679549988	-0.217450670138186	1.94218966418211
PATRIOTISM_scenarioDYSTOPIA:genderNainen:candidate_familiarity_num:match_partyLAST	0.359291374508728	0.644129559735063	-0.903831115680287	1.62586349167016
PATRIOTISM_scenarioUTOPIA:genderNainen:candidate_familiarity_num:match_partyLAST	-0.589026581219676	0.660000550992855	-1.88769510545557	0.714571932924254
PATRIOTISM_scenarioBASELINE:genderNainen:candidate_familiarity_num:match_partyNEXT	-2.02786645438553	0.618610910415236	-3.23770679888392	-0.827079152864227
PATRIOTISM_scenarioDYSTOPIA:genderNainen:candidate_familiarity_num:match_partyNEXT	-2.52813765486846	0.711193788625892	-3.92640297845001	-1.1507774267816
PATRIOTISM_scenarioUTOPIA:genderNainen:candidate_familiarity_num:match_partyNEXT	-2.0053751396707	0.744688948034779	-3.46310770863688	-0.541744868058867
PATRIOTISM_scenarioBASELINE:genderNainen:candidate_familiarity_num:match_partyBOTH	-1.02610511518874	0.492106160524704	-1.98510981674813	-0.0649272662010599
PATRIOTISM_scenarioDYSTOPIA:genderNainen:candidate_familiarity_num:match_partyBOTH	-0.734039851068573	0.596219745366355	-1.91205017268617	0.423442210852541
PATRIOTISM_scenarioUTOPIA:genderNainen:candidate_familiarity_num:match_partyBOTH	-0.95219068023779	0.546265446329961	-2.0273175870962	0.126358959170066
DECIOSIONMAKING_scenarioDYSTOPIA	-0.601257730197242	0.0804207711394827	-0.758833723180122	-0.445102002817673
DECIOSIONMAKING_scenarioUTOPIA	-0.232398197809867	0.0803640099859465	-0.387791476105033	-0.0770944353396426
DECIOSIONMAKING_scenarioBASELINE:age_bin_center	0.173595133054727	0.0675863686393421	0.0401089548088153	0.306283774363745
DECIOSIONMAKING_scenarioDYSTOPIA:age_bin_center	0.180781078918286	0.0732711740256648	0.0357211692600035	0.325503576460498
DECIOSIONMAKING_scenarioUTOPIA:age_bin_center	0.200022834640309	0.0734333588238801	0.0556044811033634	0.343055676146973
DECIOSIONMAKING_scenarioBASELINE:genderNainen	1.64583619670656	0.663462584588678	0.339686538184989	2.9515151528969
DECIOSIONMAKING_scenarioDYSTOPIA:genderNainen	1.41698286921275	0.669400158713756	0.0913708624896912	2.73385699324627
DECIOSIONMAKING_scenarioUTOPIA:genderNainen	0.991159669139561	0.668843362188195	-0.326955654902821	2.29094147084086
DECIOSIONMAKING_scenarioBASELINE:match_gender1	2.59903014619703	0.655626828673417	1.29168777210596	3.87840528913326
DECIOSIONMAKING_scenarioDYSTOPIA:match_gender1	2.28858624517729	0.662686577045254	0.957740053170264	3.59520303033031
DECIOSIONMAKING_scenarioUTOPIA:match_gender1	1.84377474415749	0.661476407113413	0.534006990553952	3.13699425940514
DECIOSIONMAKING_scenarioBASELINE:candidate_familiarity_num	0.398830645220175	0.0752483227299942	0.252270007892728	0.548749600841627
DECIOSIONMAKING_scenarioDYSTOPIA:candidate_familiarity_num	0.229331035546758	0.0896069037847989	0.0528888485360872	0.405512405081056
DECIOSIONMAKING_scenarioUTOPIA:candidate_familiarity_num	0.281820964468383	0.0872377604542125	0.111176384562746	0.452237579738401
DECIOSIONMAKING_scenarioBASELINE:match_partyLAST	1.39057395553808	0.352926952535198	0.696334030182589	2.07523242954307
DECIOSIONMAKING_scenarioDYSTOPIA:match_partyLAST	1.6668721877983	0.424997188456178	0.832146322096225	2.51186086819944
DECIOSIONMAKING_scenarioUTOPIA:match_partyLAST	1.72906942516227	0.448548543849509	0.843588572427693	2.61136802628677
DECIOSIONMAKING_scenarioBASELINE:match_partyNEXT	2.72508312288801	0.390580147291634	1.96378056128186	3.49721552522079
DECIOSIONMAKING_scenarioDYSTOPIA:match_partyNEXT	2.98609831608076	0.467997521114018	2.06999328068043	3.9349442023227
DECIOSIONMAKING_scenarioUTOPIA:match_partyNEXT	3.61914200261131	0.50342584263493	2.64737929782687	4.62218244204128
DECIOSIONMAKING_scenarioBASELINE:match_partyBOTH	3.14327679100953	0.319570557384135	2.51308612092506	3.76766084589321
DECIOSIONMAKING_scenarioDYSTOPIA:match_partyBOTH	3.81926671103415	0.425102463651001	2.98106102416481	4.6486113475771
DECIOSIONMAKING_scenarioUTOPIA:match_partyBOTH	3.42613986558984	0.369357915144208	2.69398816849576	4.14002197414635
DECIOSIONMAKING_scenarioBASELINE:person_liberality_num	0.388741278960374	0.105777806595508	0.187126860359332	0.601642596072294
DECIOSIONMAKING_scenarioDYSTOPIA:person_liberality_num	0.367019558830875	0.113835426184058	0.148023496774229	0.596153688813111
DECIOSIONMAKING_scenarioUTOPIA:person_liberality_num	0.397925795455755	0.116195950688603	0.17268811400758	0.631827388847956
DECIOSIONMAKING_scenarioBASELINE:person_dicipline_num	0.083525004022209	0.106508582108424	-0.128101292180591	0.290450894690588
DECIOSIONMAKING_scenarioDYSTOPIA:person_dicipline_num	0.0598184987822752	0.117740173160092	-0.172919358029634	0.287473453713324
DECIOSIONMAKING_scenarioUTOPIA:person_dicipline_num	-0.0698685812151329	0.115733084674523	-0.292974779922909	0.15525017296465
DECIOSIONMAKING_scenarioBASELINE:person_openness_num	0.0893806618419753	0.105555471087766	-0.11737241819625	0.296136330322787
DECIOSIONMAKING_scenarioDYSTOPIA:person_openness_num	0.233937373800882	0.117206703565658	0.00417714485001691	0.464283450821519
DECIOSIONMAKING_scenarioUTOPIA:person_openness_num	0.102878492754042	0.113055657893974	-0.116848550619676	0.322742920714723
DECIOSIONMAKING_scenarioBASELINE:person_outspoken_num	0.183743661235564	0.109068169153878	-0.0289108593375172	0.398191168359957
DECIOSIONMAKING_scenarioDYSTOPIA:person_outspoken_num	0.341166933165289	0.119865322372783	0.107500818693068	0.575084570207552
DECIOSIONMAKING_scenarioUTOPIA:person_outspoken_num	0.22499090658245	0.118583356727347	-0.00524974460174908	0.456647718364426
DECIOSIONMAKING_scenarioBASELINE:person_investor_num	-0.133455194820675	0.0896928595233678	-0.311309348827446	0.0420069796299875
DECIOSIONMAKING_scenarioDYSTOPIA:person_investor_num	-0.265961662292217	0.0983479688767831	-0.459297858741555	-0.0754497912079072
DECIOSIONMAKING_scenarioUTOPIA:person_investor_num	-0.151769794337279	0.0965573794995572	-0.344570196283051	0.0382223116925339
DECIOSIONMAKING_scenarioBASELINE:genderNainen:match_partyLAST	0.294899451887643	0.445023547661717	-0.575774706538213	1.1677049132048
DECIOSIONMAKING_scenarioDYSTOPIA:genderNainen:match_partyLAST	0.0810506427524985	0.561437457253192	-1.01874628373748	1.17407415885684
DECIOSIONMAKING_scenarioUTOPIA:genderNainen:match_partyLAST	0.318032359925694	0.54525729332916	-0.749900152733244	1.39774253671116
DECIOSIONMAKING_scenarioBASELINE:genderNainen:match_partyNEXT	-0.0881359045829335	0.475648127497811	-1.01439221422249	0.847248873689072
DECIOSIONMAKING_scenarioDYSTOPIA:genderNainen:match_partyNEXT	0.04181415807043	0.599292374153013	-1.15915389628246	1.2175648944728
DECIOSIONMAKING_scenarioUTOPIA:genderNainen:match_partyNEXT	-0.136634527579921	0.600659906722619	-1.33668004510889	1.03782197210154
DECIOSIONMAKING_scenarioBASELINE:genderNainen:match_partyBOTH	-0.272190396860583	0.384480724759963	-1.02957495108602	0.470920114385206
DECIOSIONMAKING_scenarioDYSTOPIA:genderNainen:match_partyBOTH	-0.395719470520077	0.508187224718234	-1.37787311933072	0.600466285515223
DECIOSIONMAKING_scenarioUTOPIA:genderNainen:match_partyBOTH	-0.0925939430267676	0.450974736862536	-0.97575068354753	0.793002597371142
DECIOSIONMAKING_scenarioBASELINE:genderNainen:match_gender1	-2.80171482465161	1.29662027225935	-5.34663468102083	-0.198163715634907
DECIOSIONMAKING_scenarioDYSTOPIA:genderNainen:match_gender1	-2.1607953563444	1.30286700212775	-4.74222225243795	0.448038534509986
DECIOSIONMAKING_scenarioUTOPIA:genderNainen:match_gender1	-1.34551606786904	1.30130505526553	-3.90743694791599	1.24941356480561
DECIOSIONMAKING_scenarioBASELINE:match_partyLAST:person_liberality_num	0.0969602063541006	0.350207023311045	-0.582674649405087	0.780286187420303
DECIOSIONMAKING_scenarioDYSTOPIA:match_partyLAST:person_liberality_num	0.0449313778952103	0.394663106785816	-0.730611384722041	0.824775356268313
DECIOSIONMAKING_scenarioUTOPIA:match_partyLAST:person_liberality_num	-0.808122108522279	0.512997683303264	-1.80866953263952	0.180307848892518
DECIOSIONMAKING_scenarioBASELINE:match_partyNEXT:person_liberality_num	0.875939866290686	0.353979731727794	0.189919776097778	1.57602734844338
DECIOSIONMAKING_scenarioDYSTOPIA:match_partyNEXT:person_liberality_num	0.299311417305028	0.403274704455933	-0.491117570347387	1.10359173169364
DECIOSIONMAKING_scenarioUTOPIA:match_partyNEXT:person_liberality_num	0.497488881119063	0.534039073057026	-0.553045703056581	1.54406758103032
DECIOSIONMAKING_scenarioBASELINE:match_partyBOTH:person_liberality_num	-0.282481898693496	0.238726112258042	-0.748072414906009	0.189277032428463
DECIOSIONMAKING_scenarioDYSTOPIA:match_partyBOTH:person_liberality_num	-0.388147366318445	0.298485220749001	-0.966409541201075	0.197656126354409
DECIOSIONMAKING_scenarioUTOPIA:match_partyBOTH:person_liberality_num	-0.215051673230715	0.291209390636463	-0.78394060079086	0.349541357030911
DECIOSIONMAKING_scenarioBASELINE:match_partyLAST:person_dicipline_num	-0.0277830129590577	0.373059080788278	-0.761397697855077	0.714216609552158
DECIOSIONMAKING_scenarioDYSTOPIA:match_partyLAST:person_dicipline_num	-0.589379511225896	0.462176689649689	-1.49802596045632	0.322055957980447
DECIOSIONMAKING_scenarioUTOPIA:match_partyLAST:person_dicipline_num	0.307668798714382	0.458671036805486	-0.591317703494088	1.20787795195177
DECIOSIONMAKING_scenarioBASELINE:match_partyNEXT:person_dicipline_num	0.1665744058888	0.374916127383957	-0.569420299806501	0.920668825459399
DECIOSIONMAKING_scenarioDYSTOPIA:match_partyNEXT:person_dicipline_num	-0.196124202879681	0.499801208114335	-1.1731596302046	0.788530358181422
DECIOSIONMAKING_scenarioUTOPIA:match_partyNEXT:person_dicipline_num	0.415288613899011	0.442487399138018	-0.451200292793406	1.29376209138625
DECIOSIONMAKING_scenarioBASELINE:match_partyBOTH:person_dicipline_num	-0.186115471797334	0.226667753897564	-0.628431153180913	0.264512119538166
DECIOSIONMAKING_scenarioDYSTOPIA:match_partyBOTH:person_dicipline_num	-0.234606277195881	0.282033756251859	-0.793944051701991	0.31610891372986
DECIOSIONMAKING_scenarioUTOPIA:match_partyBOTH:person_dicipline_num	-0.176422323947063	0.28177490522761	-0.730213035128596	0.378827621444778
DECIOSIONMAKING_scenarioBASELINE:match_partyLAST:person_openness_num	0.262000805327257	0.34346722631141	-0.41837060482289	0.935400859955901
DECIOSIONMAKING_scenarioDYSTOPIA:match_partyLAST:person_openness_num	-0.288928959355959	0.427804527548151	-1.12667576803338	0.547843315334297
DECIOSIONMAKING_scenarioUTOPIA:match_partyLAST:person_openness_num	-0.328887318664568	0.431314548927066	-1.17749778466291	0.509022847425545
DECIOSIONMAKING_scenarioBASELINE:match_partyNEXT:person_openness_num	0.40616974016337	0.342247648344245	-0.267448292004443	1.07371811779255
DECIOSIONMAKING_scenarioDYSTOPIA:match_partyNEXT:person_openness_num	0.19672175731818	0.444943191025982	-0.657560595321395	1.07545802402613
DECIOSIONMAKING_scenarioUTOPIA:match_partyNEXT:person_openness_num	0.2946191229014	0.414248622082843	-0.515491748011255	1.11599832575761
DECIOSIONMAKING_scenarioBASELINE:match_partyBOTH:person_openness_num	-0.0999326000494751	0.240388425393749	-0.578478700907398	0.374347253585726
DECIOSIONMAKING_scenarioDYSTOPIA:match_partyBOTH:person_openness_num	0.0231046354375933	0.304027502725804	-0.564710168778786	0.618962590415502
DECIOSIONMAKING_scenarioUTOPIA:match_partyBOTH:person_openness_num	-0.6651277338084	0.292564306524351	-1.23510808016166	-0.0995077764397153
DECIOSIONMAKING_scenarioBASELINE:match_partyLAST:person_outspoken_num	-0.140924437902777	0.375889908683662	-0.879878136137551	0.59636602559428
DECIOSIONMAKING_scenarioDYSTOPIA:match_partyLAST:person_outspoken_num	-0.194731846614752	0.459737489880493	-1.09531543801457	0.705408784955344
DECIOSIONMAKING_scenarioUTOPIA:match_partyLAST:person_outspoken_num	0.283155807252202	0.461137327384579	-0.603290423273703	1.18859577280231
DECIOSIONMAKING_scenarioBASELINE:match_partyNEXT:person_outspoken_num	0.545874226792532	0.358831972253204	-0.158834694562079	1.25706621276452
DECIOSIONMAKING_scenarioDYSTOPIA:match_partyNEXT:person_outspoken_num	0.326164556653358	0.442798990619369	-0.546057172218561	1.19092376696224
DECIOSIONMAKING_scenarioUTOPIA:match_partyNEXT:person_outspoken_num	0.60487288450073	0.478520532935627	-0.33449804553648	1.54421940250787
DECIOSIONMAKING_scenarioBASELINE:match_partyBOTH:person_outspoken_num	0.12862144350642	0.245465254876156	-0.345549883772058	0.613970984047894
DECIOSIONMAKING_scenarioDYSTOPIA:match_partyBOTH:person_outspoken_num	0.070996506437717	0.313222708169642	-0.534756172780343	0.68715573644457
DECIOSIONMAKING_scenarioUTOPIA:match_partyBOTH:person_outspoken_num	0.575936834089483	0.290218506509278	0.00979323538188556	1.13907962058053
DECIOSIONMAKING_scenarioBASELINE:match_partyLAST:person_investor_num	0.245285175113484	0.323058845721917	-0.38973180378451	0.884440096737052
DECIOSIONMAKING_scenarioDYSTOPIA:match_partyLAST:person_investor_num	0.929014670241028	0.411628664687889	0.117733581700008	1.73856552154573
DECIOSIONMAKING_scenarioUTOPIA:match_partyLAST:person_investor_num	0.173367514101062	0.407590196866696	-0.620595120069745	0.967654071876094
DECIOSIONMAKING_scenarioBASELINE:match_partyNEXT:person_investor_num	0.128052794120464	0.302068285066867	-0.467172633987622	0.720052079071878
DECIOSIONMAKING_scenarioDYSTOPIA:match_partyNEXT:person_investor_num	0.0254827367533786	0.38179887455112	-0.718889633651392	0.794395312873348
DECIOSIONMAKING_scenarioUTOPIA:match_partyNEXT:person_investor_num	0.442529684737751	0.407102550885431	-0.353774607469859	1.24416993517342
DECIOSIONMAKING_scenarioBASELINE:match_partyBOTH:person_investor_num	-0.534267864966655	0.194109838082755	-0.913677102330392	-0.155263111712645
DECIOSIONMAKING_scenarioDYSTOPIA:match_partyBOTH:person_investor_num	-0.23687009026029	0.240804620973591	-0.701754634434844	0.241534295643473
DECIOSIONMAKING_scenarioUTOPIA:match_partyBOTH:person_investor_num	-0.387480504800528	0.237704614114924	-0.860844893670295	0.0761431256446943
DECIOSIONMAKING_scenarioBASELINE:candidate_familiarity_num:match_partyLAST	0.211767991167718	0.372771554017038	-0.503486122564769	0.94478662210675
DECIOSIONMAKING_scenarioDYSTOPIA:candidate_familiarity_num:match_partyLAST	1.33827213268867	0.428481693353119	0.512270015566926	2.18497606339079
DECIOSIONMAKING_scenarioUTOPIA:candidate_familiarity_num:match_partyLAST	0.452300052403337	0.494331795898462	-0.511506255825837	1.42580503716672
DECIOSIONMAKING_scenarioBASELINE:candidate_familiarity_num:match_partyNEXT	2.17474291889976	0.393122409440866	1.39433516338715	2.94564647661553
DECIOSIONMAKING_scenarioDYSTOPIA:candidate_familiarity_num:match_partyNEXT	2.16130025774667	0.454644689471982	1.27356520281418	3.05057094008932
DECIOSIONMAKING_scenarioUTOPIA:candidate_familiarity_num:match_partyNEXT	2.00207184372263	0.534405906643606	0.957717720191152	3.0481732445391
DECIOSIONMAKING_scenarioBASELINE:candidate_familiarity_num:match_partyBOTH	1.61471165427145	0.326969459729777	0.969799037050502	2.25645446372688
DECIOSIONMAKING_scenarioDYSTOPIA:candidate_familiarity_num:match_partyBOTH	1.20410367489063	0.437484997055855	0.354957215111164	2.06843920432097
DECIOSIONMAKING_scenarioUTOPIA:candidate_familiarity_num:match_partyBOTH	1.93212190075459	0.378451467413058	1.18610096455419	2.67083919970928
DECIOSIONMAKING_scenarioBASELINE:genderNainen:person_liberality_num	0.035123110541565	0.142622788943184	-0.247166915768309	0.316704059288677
DECIOSIONMAKING_scenarioDYSTOPIA:genderNainen:person_liberality_num	0.09221016935918	0.1556697172185	-0.21489956611294	0.395363732217334
DECIOSIONMAKING_scenarioUTOPIA:genderNainen:person_liberality_num	-0.0784530396814183	0.15632182767442	-0.383799401543468	0.228760330891771
DECIOSIONMAKING_scenarioBASELINE:genderNainen:person_dicipline_num	0.0822049873805984	0.139899923987079	-0.189030679795151	0.355781799375056
DECIOSIONMAKING_scenarioDYSTOPIA:genderNainen:person_dicipline_num	0.146361934018224	0.155168156373433	-0.157750714534407	0.448739986203814
DECIOSIONMAKING_scenarioUTOPIA:genderNainen:person_dicipline_num	0.207107487684249	0.150784356357978	-0.0860875532580484	0.502046141298856
DECIOSIONMAKING_scenarioBASELINE:genderNainen:person_openness_num	-0.175215533202552	0.1406061429592	-0.450517089846323	0.101473343541394
DECIOSIONMAKING_scenarioDYSTOPIA:genderNainen:person_openness_num	-0.393507702798788	0.156765247904785	-0.69830275996992	-0.084244003456927
DECIOSIONMAKING_scenarioUTOPIA:genderNainen:person_openness_num	-0.244739113498288	0.150007058994204	-0.538998648681841	0.0491113754382614
DECIOSIONMAKING_scenarioBASELINE:genderNainen:person_outspoken_num	-0.0823918056164889	0.138662688327614	-0.357504006554757	0.188831127439544
DECIOSIONMAKING_scenarioDYSTOPIA:genderNainen:person_outspoken_num	-0.219338826227766	0.153450078505472	-0.519402997994132	0.0742693748327904
DECIOSIONMAKING_scenarioUTOPIA:genderNainen:person_outspoken_num	-0.152648077541278	0.150381922506784	-0.446686841071389	0.140915321264961
DECIOSIONMAKING_scenarioBASELINE:genderNainen:person_investor_num	0.0418221477170846	0.145342564680502	-0.241329450987372	0.328876541905623
DECIOSIONMAKING_scenarioDYSTOPIA:genderNainen:person_investor_num	0.127913522786839	0.161537164632177	-0.190369006056605	0.444144775352956
DECIOSIONMAKING_scenarioUTOPIA:genderNainen:person_investor_num	0.0285542362283849	0.154956867773105	-0.274009774475917	0.331644110140887
DECIOSIONMAKING_scenarioBASELINE:genderNainen:candidate_familiarity_num	0.434749147750569	0.0939549843904921	0.248756827007628	0.619715549609041
DECIOSIONMAKING_scenarioDYSTOPIA:genderNainen:candidate_familiarity_num	0.435884225629552	0.112948869430823	0.210752761214528	0.656442466766238
DECIOSIONMAKING_scenarioUTOPIA:genderNainen:candidate_familiarity_num	0.493385124159777	0.108592875275457	0.280453191373749	0.703571025227765
DECIOSIONMAKING_scenarioBASELINE:genderNainen:match_partyLAST:person_liberality_num	0.37076820612708	0.471352426335574	-0.556466330517473	1.29219007832105
DECIOSIONMAKING_scenarioDYSTOPIA:genderNainen:match_partyLAST:person_liberality_num	0.367493063017542	0.564729684847872	-0.731333046356475	1.47334984693552
DECIOSIONMAKING_scenarioUTOPIA:genderNainen:match_partyLAST:person_liberality_num	1.91801873372253	0.640650388961482	0.678116331142367	3.17175060443518
DECIOSIONMAKING_scenarioBASELINE:genderNainen:match_partyNEXT:person_liberality_num	-0.94132334074395	0.477892282274823	-1.88679375160256	-0.0158839979036337
DECIOSIONMAKING_scenarioDYSTOPIA:genderNainen:match_partyNEXT:person_liberality_num	-0.508320102515155	0.576174638247392	-1.65203039805067	0.602232518418882
DECIOSIONMAKING_scenarioUTOPIA:genderNainen:match_partyNEXT:person_liberality_num	0.392120383211486	0.669107194391477	-0.917426832709652	1.70001671159489
DECIOSIONMAKING_scenarioBASELINE:genderNainen:match_partyBOTH:person_liberality_num	0.0327391725012251	0.312869631878827	-0.577324642123298	0.651136534764351
DECIOSIONMAKING_scenarioDYSTOPIA:genderNainen:match_partyBOTH:person_liberality_num	-0.074088510695578	0.390376800199573	-0.832356582251342	0.696466798367308
DECIOSIONMAKING_scenarioUTOPIA:genderNainen:match_partyBOTH:person_liberality_num	0.0591470269841644	0.39154198576204	-0.706757770013937	0.826422290717964
DECIOSIONMAKING_scenarioBASELINE:genderNainen:match_partyLAST:person_dicipline_num	-0.0738462687027643	0.458095338071996	-0.967734535919367	0.82416054592053
DECIOSIONMAKING_scenarioDYSTOPIA:genderNainen:match_partyLAST:person_dicipline_num	0.184381471897562	0.573247654047379	-0.949684983491466	1.29398394272915
DECIOSIONMAKING_scenarioUTOPIA:genderNainen:match_partyLAST:person_dicipline_num	-0.437349025993976	0.560449004739381	-1.52721040208647	0.65233177186484
DECIOSIONMAKING_scenarioBASELINE:genderNainen:match_partyNEXT:person_dicipline_num	0.166107419579238	0.461666682180197	-0.739323894640217	1.06341453598419
DECIOSIONMAKING_scenarioDYSTOPIA:genderNainen:match_partyNEXT:person_dicipline_num	0.555104888659524	0.604095725525645	-0.645926289736095	1.74810331114612
DECIOSIONMAKING_scenarioUTOPIA:genderNainen:match_partyNEXT:person_dicipline_num	0.121538800409636	0.54232383519673	-0.948689694727638	1.18635674546427
DECIOSIONMAKING_scenarioBASELINE:genderNainen:match_partyBOTH:person_dicipline_num	0.404743946897032	0.308734584531112	-0.205767269745712	1.00893037487885
DECIOSIONMAKING_scenarioDYSTOPIA:genderNainen:match_partyBOTH:person_dicipline_num	0.517814002098005	0.383138967982307	-0.23640103444561	1.28067098718577
DECIOSIONMAKING_scenarioUTOPIA:genderNainen:match_partyBOTH:person_dicipline_num	0.516004719105367	0.381815957532529	-0.232362311290567	1.26750311394243
DECIOSIONMAKING_scenarioBASELINE:genderNainen:match_partyLAST:person_openness_num	-0.202508648894212	0.436629278926585	-1.06048108437759	0.6599478669813
DECIOSIONMAKING_scenarioDYSTOPIA:genderNainen:match_partyLAST:person_openness_num	0.48782108628717	0.562234022822535	-0.624600894363399	1.58141057743825
DECIOSIONMAKING_scenarioUTOPIA:genderNainen:match_partyLAST:person_openness_num	0.250259359632765	0.533308955740127	-0.788089329316737	1.30044397467514
DECIOSIONMAKING_scenarioBASELINE:genderNainen:match_partyNEXT:person_openness_num	0.142200582346271	0.43056529154436	-0.706259300683955	0.991256832232424
DECIOSIONMAKING_scenarioDYSTOPIA:genderNainen:match_partyNEXT:person_openness_num	1.08899254408611	0.587612144891532	-0.0622957961039036	2.24906931657659
DECIOSIONMAKING_scenarioUTOPIA:genderNainen:match_partyNEXT:person_openness_num	0.196973162686059	0.516827709276189	-0.817801324859562	1.20158049810352
DECIOSIONMAKING_scenarioBASELINE:genderNainen:match_partyBOTH:person_openness_num	0.231108899264661	0.319180854291422	-0.389838515090342	0.858926352974118
DECIOSIONMAKING_scenarioDYSTOPIA:genderNainen:match_partyBOTH:person_openness_num	0.262166037570935	0.405640869106487	-0.528900884234742	1.07101399414776
DECIOSIONMAKING_scenarioUTOPIA:genderNainen:match_partyBOTH:person_openness_num	0.839715223754582	0.390001560389909	0.0859445600725439	1.61788081523392
DECIOSIONMAKING_scenarioBASELINE:genderNainen:match_partyLAST:person_outspoken_num	0.0940491497950422	0.451901582534675	-0.777143086949437	0.989792142616737
DECIOSIONMAKING_scenarioDYSTOPIA:genderNainen:match_partyLAST:person_outspoken_num	-0.106813949912008	0.584465894788383	-1.25880657406699	1.03237297652419
DECIOSIONMAKING_scenarioUTOPIA:genderNainen:match_partyLAST:person_outspoken_num	-0.297072252568769	0.545007814149856	-1.37292467451414	0.751819405731344
DECIOSIONMAKING_scenarioBASELINE:genderNainen:match_partyNEXT:person_outspoken_num	-0.576935841900636	0.429274656663913	-1.41948997561158	0.262508411524474
DECIOSIONMAKING_scenarioDYSTOPIA:genderNainen:match_partyNEXT:person_outspoken_num	-0.237260825628475	0.559606823831484	-1.32016048343256	0.862224207255024
DECIOSIONMAKING_scenarioUTOPIA:genderNainen:match_partyNEXT:person_outspoken_num	-0.451530510512969	0.555581884449418	-1.53582218034088	0.648752279960782
DECIOSIONMAKING_scenarioBASELINE:genderNainen:match_partyBOTH:person_outspoken_num	0.0289430520172604	0.31166535015259	-0.589918486500693	0.637325958592405
DECIOSIONMAKING_scenarioDYSTOPIA:genderNainen:match_partyBOTH:person_outspoken_num	0.0687361003436428	0.392539960920634	-0.695328395914073	0.838700426446053
DECIOSIONMAKING_scenarioUTOPIA:genderNainen:match_partyBOTH:person_outspoken_num	-0.336464469211053	0.376095578667106	-1.07560270756506	0.391435858471485
DECIOSIONMAKING_scenarioBASELINE:genderNainen:match_partyLAST:person_investor_num	-0.1804059428336	0.445858113812131	-1.06162629216634	0.693687699818407
DECIOSIONMAKING_scenarioDYSTOPIA:genderNainen:match_partyLAST:person_investor_num	-0.47080036484506	0.592019492376495	-1.65548160454409	0.691721606230931
DECIOSIONMAKING_scenarioUTOPIA:genderNainen:match_partyLAST:person_investor_num	-0.0713708760682437	0.534533245604607	-1.12297619077153	0.979486526076313
DECIOSIONMAKING_scenarioBASELINE:genderNainen:match_partyNEXT:person_investor_num	-0.191505934579134	0.432963513107448	-1.044295265288	0.640348130582851
DECIOSIONMAKING_scenarioDYSTOPIA:genderNainen:match_partyNEXT:person_investor_num	-0.813829558460254	0.57691856221031	-1.92873617933751	0.31207364855612
DECIOSIONMAKING_scenarioUTOPIA:genderNainen:match_partyNEXT:person_investor_num	-0.610932052511621	0.534413875531643	-1.65593032071478	0.429740834185043
DECIOSIONMAKING_scenarioBASELINE:genderNainen:match_partyBOTH:person_investor_num	0.366003592442919	0.332742396788239	-0.291238832839372	1.01850415483746
DECIOSIONMAKING_scenarioDYSTOPIA:genderNainen:match_partyBOTH:person_investor_num	0.0714570769508456	0.418161760513585	-0.741480344883478	0.898617126721688
DECIOSIONMAKING_scenarioUTOPIA:genderNainen:match_partyBOTH:person_investor_num	-0.145479744301681	0.39792699261877	-0.93021082400455	0.631117176912959
DECIOSIONMAKING_scenarioBASELINE:genderNainen:candidate_familiarity_num:match_partyLAST	0.801229127058802	0.45199133787	-0.0907852294784018	1.68578945434331
DECIOSIONMAKING_scenarioDYSTOPIA:genderNainen:candidate_familiarity_num:match_partyLAST	-0.759179272809233	0.553768399854365	-1.84212502291834	0.302332539819232
DECIOSIONMAKING_scenarioUTOPIA:genderNainen:candidate_familiarity_num:match_partyLAST	0.38476947868736	0.583452360054663	-0.76049824793906	1.53782153848953
DECIOSIONMAKING_scenarioBASELINE:genderNainen:candidate_familiarity_num:match_partyNEXT	-0.998041787983535	0.501747864915841	-1.97977756566458	-0.0227131879424768
DECIOSIONMAKING_scenarioDYSTOPIA:genderNainen:candidate_familiarity_num:match_partyNEXT	-1.07299042441252	0.598742534006826	-2.25333741821025	0.0988658373482313
DECIOSIONMAKING_scenarioUTOPIA:genderNainen:candidate_familiarity_num:match_partyNEXT	-1.11435304691334	0.648323292657239	-2.38103644520816	0.15646113113545
DECIOSIONMAKING_scenarioBASELINE:genderNainen:candidate_familiarity_num:match_partyBOTH	-0.276732955493308	0.392518248401255	-1.04709942861511	0.481750838408538
DECIOSIONMAKING_scenarioDYSTOPIA:genderNainen:candidate_familiarity_num:match_partyBOTH	0.270959754521446	0.519574998367239	-0.758702274263432	1.28818389349899
DECIOSIONMAKING_scenarioUTOPIA:genderNainen:candidate_familiarity_num:match_partyBOTH	-0.525441266473302	0.457742639375038	-1.41334761237534	0.37816088318371
